# Supplementary material for: Cadmium toxicity to the human gut microbiome varies depending on composition
Source: Appl Environ Microbiol. 2026 Jun 30;92(7):e00645-26. doi: 10.1128/aem.00645-26 (PMC13390395; doi:10.1128/aem.00645-26)
Supplement: File S1 — Source data for figures and tables. [file aem.00645-26-s0001.xlsx]

## Sheet: Fig 1
Supplementary File 1: Source data for each Figure and Table 1.
Subject	Cd_grp	Contrast	Time	Rep	Var	Units	Value
1	Resilient	Cd20-Cd0	24	1	Acetate	log2 fold-change	-0.567275
1	Resilient	Cd20-Cd0	24	1	BCFA	log2 fold-change	-0.277181
1	Resilient	Cd20-Cd0	24	1	Butyrate	log2 fold-change	-0.423792
1	Resilient	Cd20-Cd0	24	1	Lactate	log2 fold-change	0
1	Resilient	Cd20-Cd0	24	1	Propionate	log2 fold-change	-0.263243
1	Resilient	Cd20-Cd0	24	2	Acetate	log2 fold-change	-0.241253
1	Resilient	Cd20-Cd0	24	2	BCFA	log2 fold-change	0.00639378
1	Resilient	Cd20-Cd0	24	2	Butyrate	log2 fold-change	-0.220131
1	Resilient	Cd20-Cd0	24	2	Lactate	log2 fold-change	0
1	Resilient	Cd20-Cd0	24	2	Propionate	log2 fold-change	-0.0974605
1	Resilient	Cd20-Cd0	24	3	Acetate	log2 fold-change	-0.619009
1	Resilient	Cd20-Cd0	24	3	BCFA	log2 fold-change	-0.119289
1	Resilient	Cd20-Cd0	24	3	Butyrate	log2 fold-change	-0.253137
1	Resilient	Cd20-Cd0	24	3	Lactate	log2 fold-change	0
1	Resilient	Cd20-Cd0	24	3	Propionate	log2 fold-change	-0.205256
2	Resilient	Cd20-Cd0	24	1	Acetate	log2 fold-change	-0.514281
2	Resilient	Cd20-Cd0	24	1	BCFA	log2 fold-change	0.102841
2	Resilient	Cd20-Cd0	24	1	Butyrate	log2 fold-change	-0.134842
2	Resilient	Cd20-Cd0	24	1	Lactate	log2 fold-change	0.865048
2	Resilient	Cd20-Cd0	24	1	Propionate	log2 fold-change	-0.183736
2	Resilient	Cd20-Cd0	24	2	Acetate	log2 fold-change	-0.567262
2	Resilient	Cd20-Cd0	24	2	BCFA	log2 fold-change	0.0819795
2	Resilient	Cd20-Cd0	24	2	Butyrate	log2 fold-change	-0.113265
2	Resilient	Cd20-Cd0	24	2	Lactate	log2 fold-change	1.41689
2	Resilient	Cd20-Cd0	24	2	Propionate	log2 fold-change	-0.170131
2	Resilient	Cd20-Cd0	24	3	Acetate	log2 fold-change	-0.693599
2	Resilient	Cd20-Cd0	24	3	BCFA	log2 fold-change	-0.063342
2	Resilient	Cd20-Cd0	24	3	Butyrate	log2 fold-change	-0.270386
2	Resilient	Cd20-Cd0	24	3	Lactate	log2 fold-change	0.758303
2	Resilient	Cd20-Cd0	24	3	Propionate	log2 fold-change	-0.25974
3	Intermediate	Cd20-Cd0	24	1	Acetate	log2 fold-change	0.364345
3	Intermediate	Cd20-Cd0	24	1	BCFA	log2 fold-change	0.204539
3	Intermediate	Cd20-Cd0	24	1	Butyrate	log2 fold-change	-1.33572
3	Intermediate	Cd20-Cd0	24	1	Lactate	log2 fold-change	1.42266
3	Intermediate	Cd20-Cd0	24	1	Propionate	log2 fold-change	0.0757977
3	Intermediate	Cd20-Cd0	24	2	Acetate	log2 fold-change	0.349075
3	Intermediate	Cd20-Cd0	24	2	BCFA	log2 fold-change	0.291049
3	Intermediate	Cd20-Cd0	24	2	Butyrate	log2 fold-change	-0.823167
3	Intermediate	Cd20-Cd0	24	2	Lactate	log2 fold-change	0.954792
3	Intermediate	Cd20-Cd0	24	2	Propionate	log2 fold-change	0.120797
3	Intermediate	Cd20-Cd0	24	3	Acetate	log2 fold-change	0.455084
3	Intermediate	Cd20-Cd0	24	3	BCFA	log2 fold-change	0.413781
3	Intermediate	Cd20-Cd0	24	3	Butyrate	log2 fold-change	-0.984168
3	Intermediate	Cd20-Cd0	24	3	Lactate	log2 fold-change	1.29184
3	Intermediate	Cd20-Cd0	24	3	Propionate	log2 fold-change	0.18407
4	Resilient	Cd20-Cd0	24	1	Acetate	log2 fold-change	0.457902
4	Resilient	Cd20-Cd0	24	1	BCFA	log2 fold-change	-0.0704734
4	Resilient	Cd20-Cd0	24	1	Butyrate	log2 fold-change	-0.918015
4	Resilient	Cd20-Cd0	24	1	Lactate	log2 fold-change	0.639816
4	Resilient	Cd20-Cd0	24	1	Propionate	log2 fold-change	-0.131878
4	Resilient	Cd20-Cd0	24	2	Acetate	log2 fold-change	0.349066
4	Resilient	Cd20-Cd0	24	2	BCFA	log2 fold-change	-0.0254376
4	Resilient	Cd20-Cd0	24	2	Butyrate	log2 fold-change	-0.69359
4	Resilient	Cd20-Cd0	24	2	Lactate	log2 fold-change	0.232808
4	Resilient	Cd20-Cd0	24	2	Propionate	log2 fold-change	-0.0923674
4	Resilient	Cd20-Cd0	24	3	Acetate	log2 fold-change	0.33474
4	Resilient	Cd20-Cd0	24	3	BCFA	log2 fold-change	-0.105458
4	Resilient	Cd20-Cd0	24	3	Butyrate	log2 fold-change	-0.678965
4	Resilient	Cd20-Cd0	24	3	Lactate	log2 fold-change	0.639816
4	Resilient	Cd20-Cd0	24	3	Propionate	log2 fold-change	-0.0132403
5	Sensitive	Cd20-Cd0	24	1	Acetate	log2 fold-change	0.359496
5	Sensitive	Cd20-Cd0	24	1	BCFA	log2 fold-change	-0.0575256
5	Sensitive	Cd20-Cd0	24	1	Butyrate	log2 fold-change	-3.08191
5	Sensitive	Cd20-Cd0	24	1	Lactate	log2 fold-change	3.02404
5	Sensitive	Cd20-Cd0	24	1	Propionate	log2 fold-change	0.0115166
5	Sensitive	Cd20-Cd0	24	2	Acetate	log2 fold-change	0.25448
5	Sensitive	Cd20-Cd0	24	2	BCFA	log2 fold-change	-0.0221926
5	Sensitive	Cd20-Cd0	24	2	Butyrate	log2 fold-change	-3.19391
5	Sensitive	Cd20-Cd0	24	2	Lactate	log2 fold-change	3.4485
5	Sensitive	Cd20-Cd0	24	2	Propionate	log2 fold-change	-0.0875034
5	Sensitive	Cd20-Cd0	24	3	Acetate	log2 fold-change	0.29849
5	Sensitive	Cd20-Cd0	24	3	BCFA	log2 fold-change	-0.0916514
5	Sensitive	Cd20-Cd0	24	3	Butyrate	log2 fold-change	-3.37439
5	Sensitive	Cd20-Cd0	24	3	Lactate	log2 fold-change	3.26012
5	Sensitive	Cd20-Cd0	24	3	Propionate	log2 fold-change	-0.0575178
6	Intermediate	Cd20-Cd0	24	1	Acetate	log2 fold-change	0.176221
6	Intermediate	Cd20-Cd0	24	1	BCFA	log2 fold-change	-0.0410141
6	Intermediate	Cd20-Cd0	24	1	Butyrate	log2 fold-change	-1.51935
6	Intermediate	Cd20-Cd0	24	1	Lactate	log2 fold-change	2.32135
6	Intermediate	Cd20-Cd0	24	1	Propionate	log2 fold-change	0.0557687
6	Intermediate	Cd20-Cd0	24	2	Acetate	log2 fold-change	0.184495
6	Intermediate	Cd20-Cd0	24	2	BCFA	log2 fold-change	-0.141401
6	Intermediate	Cd20-Cd0	24	2	Butyrate	log2 fold-change	-1.85145
6	Intermediate	Cd20-Cd0	24	2	Lactate	log2 fold-change	2.5271
6	Intermediate	Cd20-Cd0	24	2	Propionate	log2 fold-change	-0.00930784
6	Intermediate	Cd20-Cd0	24	3	Acetate	log2 fold-change	0.145636
6	Intermediate	Cd20-Cd0	24	3	BCFA	log2 fold-change	-0.107157
6	Intermediate	Cd20-Cd0	24	3	Butyrate	log2 fold-change	-1.47924
6	Intermediate	Cd20-Cd0	24	3	Lactate	log2 fold-change	2.41246
6	Intermediate	Cd20-Cd0	24	3	Propionate	log2 fold-change	-0.0161394
8	Intermediate	Cd20-Cd0	24	1	Acetate	log2 fold-change	-0.145601
8	Intermediate	Cd20-Cd0	24	1	BCFA	log2 fold-change	-0.0576178
8	Intermediate	Cd20-Cd0	24	1	Butyrate	log2 fold-change	-0.137738
8	Intermediate	Cd20-Cd0	24	1	Lactate	log2 fold-change	0.189174
8	Intermediate	Cd20-Cd0	24	1	Propionate	log2 fold-change	-0.0111915
8	Intermediate	Cd20-Cd0	24	2	Acetate	log2 fold-change	-0.2173
8	Intermediate	Cd20-Cd0	24	2	BCFA	log2 fold-change	-0.155107
8	Intermediate	Cd20-Cd0	24	2	Butyrate	log2 fold-change	-0.27994
8	Intermediate	Cd20-Cd0	24	2	Lactate	log2 fold-change	0.216355
8	Intermediate	Cd20-Cd0	24	2	Propionate	log2 fold-change	0.835365
8	Intermediate	Cd20-Cd0	24	3	Acetate	log2 fold-change	-0.0891799
8	Intermediate	Cd20-Cd0	24	3	BCFA	log2 fold-change	-0.0183127
8	Intermediate	Cd20-Cd0	24	3	Butyrate	log2 fold-change	-0.369083
8	Intermediate	Cd20-Cd0	24	3	Lactate	log2 fold-change	0.152551
8	Intermediate	Cd20-Cd0	24	3	Propionate	log2 fold-change	0.148444
9	Intermediate	Cd20-Cd0	24	1	Acetate	log2 fold-change	-0.0262933
9	Intermediate	Cd20-Cd0	24	1	BCFA	log2 fold-change	-0.0506785
9	Intermediate	Cd20-Cd0	24	1	Butyrate	log2 fold-change	0.0622294
9	Intermediate	Cd20-Cd0	24	1	Lactate	log2 fold-change	0.174327
9	Intermediate	Cd20-Cd0	24	1	Propionate	log2 fold-change	0.0180798
9	Intermediate	Cd20-Cd0	24	2	Acetate	log2 fold-change	-0.0220455
9	Intermediate	Cd20-Cd0	24	2	BCFA	log2 fold-change	-0.0362209
9	Intermediate	Cd20-Cd0	24	2	Butyrate	log2 fold-change	-0.023105
9	Intermediate	Cd20-Cd0	24	2	Lactate	log2 fold-change	-1.16885
9	Intermediate	Cd20-Cd0	24	2	Propionate	log2 fold-change	-0.0152315
9	Intermediate	Cd20-Cd0	24	3	Acetate	log2 fold-change	-1.12742
9	Intermediate	Cd20-Cd0	24	3	BCFA	log2 fold-change	0.0109507
9	Intermediate	Cd20-Cd0	24	3	Butyrate	log2 fold-change	-1.04813
9	Intermediate	Cd20-Cd0	24	3	Lactate	log2 fold-change	0.556321
9	Intermediate	Cd20-Cd0	24	3	Propionate	log2 fold-change	0.269295
10	Sensitive	Cd20-Cd0	24	1	Acetate	log2 fold-change	-0.107824
10	Sensitive	Cd20-Cd0	24	1	BCFA	log2 fold-change	-0.046207
10	Sensitive	Cd20-Cd0	24	1	Butyrate	log2 fold-change	-2.86464
10	Sensitive	Cd20-Cd0	24	1	Lactate	log2 fold-change	1.6988
10	Sensitive	Cd20-Cd0	24	1	Propionate	log2 fold-change	-0.20488
10	Sensitive	Cd20-Cd0	24	2	Acetate	log2 fold-change	0.208621
10	Sensitive	Cd20-Cd0	24	2	BCFA	log2 fold-change	0.271073
10	Sensitive	Cd20-Cd0	24	2	Butyrate	log2 fold-change	-2.31478
10	Sensitive	Cd20-Cd0	24	2	Lactate	log2 fold-change	1.47659
10	Sensitive	Cd20-Cd0	24	2	Propionate	log2 fold-change	0.0757036
10	Sensitive	Cd20-Cd0	24	3	Acetate	log2 fold-change	0.105785
10	Sensitive	Cd20-Cd0	24	3	BCFA	log2 fold-change	0.170128
10	Sensitive	Cd20-Cd0	24	3	Butyrate	log2 fold-change	-3.57035
10	Sensitive	Cd20-Cd0	24	3	Lactate	log2 fold-change	1.8476
10	Sensitive	Cd20-Cd0	24	3	Propionate	log2 fold-change	-0.060503
11	Resilient	Cd20-Cd0	24	1	Acetate	log2 fold-change	-0.103841
11	Resilient	Cd20-Cd0	24	1	BCFA	log2 fold-change	-0.000173976
11	Resilient	Cd20-Cd0	24	1	Butyrate	log2 fold-change	-0.187359
11	Resilient	Cd20-Cd0	24	1	Lactate	log2 fold-change	0.163506
11	Resilient	Cd20-Cd0	24	1	Propionate	log2 fold-change	-0.089936
11	Resilient	Cd20-Cd0	24	2	Acetate	log2 fold-change	-0.0173573
11	Resilient	Cd20-Cd0	24	2	BCFA	log2 fold-change	0.17736
11	Resilient	Cd20-Cd0	24	2	Butyrate	log2 fold-change	-0.107081
11	Resilient	Cd20-Cd0	24	2	Lactate	log2 fold-change	0.0392533
11	Resilient	Cd20-Cd0	24	2	Propionate	log2 fold-change	-0.00209955
11	Resilient	Cd20-Cd0	24	3	Acetate	log2 fold-change	-0.204214
11	Resilient	Cd20-Cd0	24	3	BCFA	log2 fold-change	0.0730487
11	Resilient	Cd20-Cd0	24	3	Butyrate	log2 fold-change	-0.268934
11	Resilient	Cd20-Cd0	24	3	Lactate	log2 fold-change	0.236872
11	Resilient	Cd20-Cd0	24	3	Propionate	log2 fold-change	-0.0748367
12	Resilient	Cd20-Cd0	24	1	Acetate	log2 fold-change	-0.037127
12	Resilient	Cd20-Cd0	24	1	BCFA	log2 fold-change	0.146257
12	Resilient	Cd20-Cd0	24	1	Butyrate	log2 fold-change	0.227928
12	Resilient	Cd20-Cd0	24	1	Lactate	log2 fold-change	0.840056
12	Resilient	Cd20-Cd0	24	1	Propionate	log2 fold-change	-0.104821
12	Resilient	Cd20-Cd0	24	2	Acetate	log2 fold-change	-0.115394
12	Resilient	Cd20-Cd0	24	2	BCFA	log2 fold-change	0.179062
12	Resilient	Cd20-Cd0	24	2	Butyrate	log2 fold-change	0.326779
12	Resilient	Cd20-Cd0	24	2	Lactate	log2 fold-change	0.763623
12	Resilient	Cd20-Cd0	24	2	Propionate	log2 fold-change	-0.116734
12	Resilient	Cd20-Cd0	24	3	Acetate	log2 fold-change	-0.145184
12	Resilient	Cd20-Cd0	24	3	BCFA	log2 fold-change	0.0442251
12	Resilient	Cd20-Cd0	24	3	Butyrate	log2 fold-change	0.158427
12	Resilient	Cd20-Cd0	24	3	Lactate	log2 fold-change	0.754459
12	Resilient	Cd20-Cd0	24	3	Propionate	log2 fold-change	-0.177316
13	Sensitive	Cd20-Cd0	24	1	Acetate	log2 fold-change	2.5933
13	Sensitive	Cd20-Cd0	24	1	BCFA	log2 fold-change	-0.727203
13	Sensitive	Cd20-Cd0	24	1	Butyrate	log2 fold-change	-2.92992
13	Sensitive	Cd20-Cd0	24	1	Lactate	log2 fold-change	1.49129
13	Sensitive	Cd20-Cd0	24	1	Propionate	log2 fold-change	1.69736
13	Sensitive	Cd20-Cd0	24	2	Acetate	log2 fold-change	2.43566
13	Sensitive	Cd20-Cd0	24	2	BCFA	log2 fold-change	-0.860015
13	Sensitive	Cd20-Cd0	24	2	Butyrate	log2 fold-change	-3.2574
13	Sensitive	Cd20-Cd0	24	2	Lactate	log2 fold-change	1.67025
13	Sensitive	Cd20-Cd0	24	2	Propionate	log2 fold-change	1.56471
13	Sensitive	Cd20-Cd0	24	3	Acetate	log2 fold-change	2.62938
13	Sensitive	Cd20-Cd0	24	3	BCFA	log2 fold-change	-0.687345
13	Sensitive	Cd20-Cd0	24	3	Butyrate	log2 fold-change	-3.08456
13	Sensitive	Cd20-Cd0	24	3	Lactate	log2 fold-change	1.42755
13	Sensitive	Cd20-Cd0	24	3	Propionate	log2 fold-change	1.76179
14	Sensitive	Cd20-Cd0	24	1	Acetate	log2 fold-change	0.205174
14	Sensitive	Cd20-Cd0	24	1	BCFA	log2 fold-change	0.0403008
14	Sensitive	Cd20-Cd0	24	1	Butyrate	log2 fold-change	-2.40898
14	Sensitive	Cd20-Cd0	24	1	Lactate	log2 fold-change	0.614659
14	Sensitive	Cd20-Cd0	24	1	Propionate	log2 fold-change	-0.076803
14	Sensitive	Cd20-Cd0	24	2	Acetate	log2 fold-change	0.271119
14	Sensitive	Cd20-Cd0	24	2	BCFA	log2 fold-change	0.179257
14	Sensitive	Cd20-Cd0	24	2	Butyrate	log2 fold-change	-2.20569
14	Sensitive	Cd20-Cd0	24	2	Lactate	log2 fold-change	0.467864
14	Sensitive	Cd20-Cd0	24	2	Propionate	log2 fold-change	0.00648361
14	Sensitive	Cd20-Cd0	24	3	Acetate	log2 fold-change	0.166982
14	Sensitive	Cd20-Cd0	24	3	BCFA	log2 fold-change	0.0816642
14	Sensitive	Cd20-Cd0	24	3	Butyrate	log2 fold-change	-1.64548
14	Sensitive	Cd20-Cd0	24	3	Lactate	log2 fold-change	0.441439
14	Sensitive	Cd20-Cd0	24	3	Propionate	log2 fold-change	-0.0344942
15	Sensitive	Cd20-Cd0	24	1	Acetate	log2 fold-change	4.57483
15	Sensitive	Cd20-Cd0	24	1	BCFA	log2 fold-change	-0.781098
15	Sensitive	Cd20-Cd0	24	1	Butyrate	log2 fold-change	-4.77197
15	Sensitive	Cd20-Cd0	24	1	Lactate	log2 fold-change	2.37959
15	Sensitive	Cd20-Cd0	24	1	Propionate	log2 fold-change	3.07949
15	Sensitive	Cd20-Cd0	24	2	Acetate	log2 fold-change	4.56579
15	Sensitive	Cd20-Cd0	24	2	BCFA	log2 fold-change	-0.751051
15	Sensitive	Cd20-Cd0	24	2	Butyrate	log2 fold-change	-4.79418
15	Sensitive	Cd20-Cd0	24	2	Lactate	log2 fold-change	2.3582
15	Sensitive	Cd20-Cd0	24	2	Propionate	log2 fold-change	3.0781
15	Sensitive	Cd20-Cd0	24	3	Acetate	log2 fold-change	4.50935
15	Sensitive	Cd20-Cd0	24	3	BCFA	log2 fold-change	-0.829906
15	Sensitive	Cd20-Cd0	24	3	Butyrate	log2 fold-change	-4.85357
15	Sensitive	Cd20-Cd0	24	3	Lactate	log2 fold-change	2.39953
15	Sensitive	Cd20-Cd0	24	3	Propionate	log2 fold-change	3.04581
16	Intermediate	Cd20-Cd0	24	1	Acetate	log2 fold-change	-0.0688473
16	Intermediate	Cd20-Cd0	24	1	BCFA	log2 fold-change	0.226879
16	Intermediate	Cd20-Cd0	24	1	Butyrate	log2 fold-change	-0.84924
16	Intermediate	Cd20-Cd0	24	1	Lactate	log2 fold-change	0.603856
16	Intermediate	Cd20-Cd0	24	1	Propionate	log2 fold-change	0.111812
16	Intermediate	Cd20-Cd0	24	2	Acetate	log2 fold-change	-0.21106
16	Intermediate	Cd20-Cd0	24	2	BCFA	log2 fold-change	-0.0566237
16	Intermediate	Cd20-Cd0	24	2	Butyrate	log2 fold-change	-1.0497
16	Intermediate	Cd20-Cd0	24	2	Lactate	log2 fold-change	0.545824
16	Intermediate	Cd20-Cd0	24	2	Propionate	log2 fold-change	-0.0973351
16	Intermediate	Cd20-Cd0	24	3	Acetate	log2 fold-change	-0.25675
16	Intermediate	Cd20-Cd0	24	3	BCFA	log2 fold-change	-0.0996924
16	Intermediate	Cd20-Cd0	24	3	Butyrate	log2 fold-change	-1.11501
16	Intermediate	Cd20-Cd0	24	3	Lactate	log2 fold-change	0.651362
16	Intermediate	Cd20-Cd0	24	3	Propionate	log2 fold-change	-0.0787983
17	Intermediate	Cd20-Cd0	24	1	Acetate	log2 fold-change	-0.0950087
17	Intermediate	Cd20-Cd0	24	1	BCFA	log2 fold-change	0.0418711
17	Intermediate	Cd20-Cd0	24	1	Butyrate	log2 fold-change	-0.171723
17	Intermediate	Cd20-Cd0	24	1	Lactate	log2 fold-change	-0.394967
17	Intermediate	Cd20-Cd0	24	1	Propionate	log2 fold-change	-0.109538
17	Intermediate	Cd20-Cd0	24	2	Acetate	log2 fold-change	-0.131278
17	Intermediate	Cd20-Cd0	24	2	BCFA	log2 fold-change	5.98868e-05
17	Intermediate	Cd20-Cd0	24	2	Butyrate	log2 fold-change	-0.230312
17	Intermediate	Cd20-Cd0	24	2	Lactate	log2 fold-change	-0.416449
17	Intermediate	Cd20-Cd0	24	2	Propionate	log2 fold-change	-0.155144
17	Intermediate	Cd20-Cd0	24	3	Acetate	log2 fold-change	-0.128283
17	Intermediate	Cd20-Cd0	24	3	BCFA	log2 fold-change	-0.0198746
17	Intermediate	Cd20-Cd0	24	3	Butyrate	log2 fold-change	-0.202591
17	Intermediate	Cd20-Cd0	24	3	Lactate	log2 fold-change	-0.543718
17	Intermediate	Cd20-Cd0	24	3	Propionate	log2 fold-change	-0.156846
18	Resilient	Cd20-Cd0	24	1	Acetate	log2 fold-change	-0.56192
18	Resilient	Cd20-Cd0	24	1	BCFA	log2 fold-change	-0.010979
18	Resilient	Cd20-Cd0	24	1	Butyrate	log2 fold-change	0.534986
18	Resilient	Cd20-Cd0	24	1	Lactate	log2 fold-change	-0.0246465
18	Resilient	Cd20-Cd0	24	1	Propionate	log2 fold-change	-0.0279378
18	Resilient	Cd20-Cd0	24	2	Acetate	log2 fold-change	-0.405774
18	Resilient	Cd20-Cd0	24	2	BCFA	log2 fold-change	-0.0285623
18	Resilient	Cd20-Cd0	24	2	Butyrate	log2 fold-change	0.269055
18	Resilient	Cd20-Cd0	24	2	Lactate	log2 fold-change	0.0100976
18	Resilient	Cd20-Cd0	24	2	Propionate	log2 fold-change	-0.00275711
18	Resilient	Cd20-Cd0	24	3	Acetate	log2 fold-change	-0.473745
18	Resilient	Cd20-Cd0	24	3	BCFA	log2 fold-change	0.0227042
18	Resilient	Cd20-Cd0	24	3	Butyrate	log2 fold-change	0.404679
18	Resilient	Cd20-Cd0	24	3	Lactate	log2 fold-change	0.047903
18	Resilient	Cd20-Cd0	24	3	Propionate	log2 fold-change	0.0235426
19	Intermediate	Cd20-Cd0	24	1	Acetate	log2 fold-change	-0.156375
19	Intermediate	Cd20-Cd0	24	1	BCFA	log2 fold-change	-0.0161657
19	Intermediate	Cd20-Cd0	24	1	Butyrate	log2 fold-change	-0.16331
19	Intermediate	Cd20-Cd0	24	1	Lactate	log2 fold-change	0.112949
19	Intermediate	Cd20-Cd0	24	1	Propionate	log2 fold-change	0.0513274
19	Intermediate	Cd20-Cd0	24	2	Acetate	log2 fold-change	-0.0818852
19	Intermediate	Cd20-Cd0	24	2	BCFA	log2 fold-change	0.160123
19	Intermediate	Cd20-Cd0	24	2	Butyrate	log2 fold-change	-0.273811
19	Intermediate	Cd20-Cd0	24	2	Lactate	log2 fold-change	0.0669704
19	Intermediate	Cd20-Cd0	24	2	Propionate	log2 fold-change	0.0681464
19	Intermediate	Cd20-Cd0	24	3	Acetate	log2 fold-change	-0.128874
19	Intermediate	Cd20-Cd0	24	3	BCFA	log2 fold-change	-0.00138927
19	Intermediate	Cd20-Cd0	24	3	Butyrate	log2 fold-change	-0.285214
19	Intermediate	Cd20-Cd0	24	3	Lactate	log2 fold-change	0.0843956
19	Intermediate	Cd20-Cd0	24	3	Propionate	log2 fold-change	0.0695522
20	Intermediate	Cd20-Cd0	24	1	Acetate	log2 fold-change	-0.426446
20	Intermediate	Cd20-Cd0	24	1	BCFA	log2 fold-change	-0.0949821
20	Intermediate	Cd20-Cd0	24	1	Butyrate	log2 fold-change	-0.647142
20	Intermediate	Cd20-Cd0	24	1	Lactate	log2 fold-change	0.261717
20	Intermediate	Cd20-Cd0	24	1	Propionate	log2 fold-change	-0.0747241
20	Intermediate	Cd20-Cd0	24	2	Acetate	log2 fold-change	-0.466714
20	Intermediate	Cd20-Cd0	24	2	BCFA	log2 fold-change	-0.056654
20	Intermediate	Cd20-Cd0	24	2	Butyrate	log2 fold-change	-0.60831
20	Intermediate	Cd20-Cd0	24	2	Lactate	log2 fold-change	0.436399
20	Intermediate	Cd20-Cd0	24	2	Propionate	log2 fold-change	-0.0460315
20	Intermediate	Cd20-Cd0	24	3	Acetate	log2 fold-change	-0.372519
20	Intermediate	Cd20-Cd0	24	3	BCFA	log2 fold-change	-0.039644
20	Intermediate	Cd20-Cd0	24	3	Butyrate	log2 fold-change	-0.629605
20	Intermediate	Cd20-Cd0	24	3	Lactate	log2 fold-change	0.359176
20	Intermediate	Cd20-Cd0	24	3	Propionate	log2 fold-change	-0.0172725
21	Intermediate	Cd20-Cd0	24	1	Acetate	log2 fold-change	-0.0301601
21	Intermediate	Cd20-Cd0	24	1	BCFA	log2 fold-change	-0.0223967
21	Intermediate	Cd20-Cd0	24	1	Butyrate	log2 fold-change	-1.26921
21	Intermediate	Cd20-Cd0	24	1	Lactate	log2 fold-change	0.393416
21	Intermediate	Cd20-Cd0	24	1	Propionate	log2 fold-change	-0.182737
21	Intermediate	Cd20-Cd0	24	2	Acetate	log2 fold-change	-0.135467
21	Intermediate	Cd20-Cd0	24	2	BCFA	log2 fold-change	-0.0257681
21	Intermediate	Cd20-Cd0	24	2	Butyrate	log2 fold-change	-0.878542
21	Intermediate	Cd20-Cd0	24	2	Lactate	log2 fold-change	0.367595
21	Intermediate	Cd20-Cd0	24	2	Propionate	log2 fold-change	-0.167589
21	Intermediate	Cd20-Cd0	24	3	Acetate	log2 fold-change	0.0667705
21	Intermediate	Cd20-Cd0	24	3	BCFA	log2 fold-change	0.108689
21	Intermediate	Cd20-Cd0	24	3	Butyrate	log2 fold-change	-1.3156
21	Intermediate	Cd20-Cd0	24	3	Lactate	log2 fold-change	0.3639
21	Intermediate	Cd20-Cd0	24	3	Propionate	log2 fold-change	-0.174889
1	Resilient	Cd20-Cd0	24	1	pH	log2 fold-change	-0.06
1	Resilient	Cd20-Cd0	24	2	pH	log2 fold-change	-0.06
1	Resilient	Cd20-Cd0	24	3	pH	log2 fold-change	-0.1
2	Resilient	Cd20-Cd0	24	1	pH	log2 fold-change	-0.0633333
2	Resilient	Cd20-Cd0	24	2	pH	log2 fold-change	-0.0433333
2	Resilient	Cd20-Cd0	24	3	pH	log2 fold-change	-0.0233333
3	Intermediate	Cd20-Cd0	24	1	pH	log2 fold-change	-0.156667
3	Intermediate	Cd20-Cd0	24	2	pH	log2 fold-change	-0.0566667
3	Intermediate	Cd20-Cd0	24	3	pH	log2 fold-change	-0.166667
4	Resilient	Cd20-Cd0	24	1	pH	log2 fold-change	-0.0733333
4	Resilient	Cd20-Cd0	24	2	pH	log2 fold-change	-0.0633333
4	Resilient	Cd20-Cd0	24	3	pH	log2 fold-change	-0.0433333
5	Sensitive	Cd20-Cd0	24	1	pH	log2 fold-change	-0.143333
5	Sensitive	Cd20-Cd0	24	2	pH	log2 fold-change	-0.143333
5	Sensitive	Cd20-Cd0	24	3	pH	log2 fold-change	-0.133333
6	Intermediate	Cd20-Cd0	24	1	pH	log2 fold-change	-0.0266667
6	Intermediate	Cd20-Cd0	24	2	pH	log2 fold-change	-0.0766667
6	Intermediate	Cd20-Cd0	24	3	pH	log2 fold-change	-0.0966667
8	Intermediate	Cd20-Cd0	24	1	pH	log2 fold-change	0.0433333
8	Intermediate	Cd20-Cd0	24	2	pH	log2 fold-change	0.0233333
8	Intermediate	Cd20-Cd0	24	3	pH	log2 fold-change	0.0233333
9	Intermediate	Cd20-Cd0	24	1	pH	log2 fold-change	0.146667
9	Intermediate	Cd20-Cd0	24	2	pH	log2 fold-change	0.146667
9	Intermediate	Cd20-Cd0	24	3	pH	log2 fold-change	0.0766667
10	Sensitive	Cd20-Cd0	24	1	pH	log2 fold-change	-0.43
10	Sensitive	Cd20-Cd0	24	2	pH	log2 fold-change	-0.41
10	Sensitive	Cd20-Cd0	24	3	pH	log2 fold-change	-0.41
11	Resilient	Cd20-Cd0	24	1	pH	log2 fold-change	-0.206667
11	Resilient	Cd20-Cd0	24	2	pH	log2 fold-change	-0.0466667
11	Resilient	Cd20-Cd0	24	3	pH	log2 fold-change	-0.0366667
12	Resilient	Cd20-Cd0	24	1	pH	log2 fold-change	0.07
12	Resilient	Cd20-Cd0	24	2	pH	log2 fold-change	0.14
12	Resilient	Cd20-Cd0	24	3	pH	log2 fold-change	0.14
13	Sensitive	Cd20-Cd0	24	1	pH	log2 fold-change	-0.44
13	Sensitive	Cd20-Cd0	24	2	pH	log2 fold-change	-0.32
13	Sensitive	Cd20-Cd0	24	3	pH	log2 fold-change	-0.39
14	Sensitive	Cd20-Cd0	24	1	pH	log2 fold-change	-0.0233333
14	Sensitive	Cd20-Cd0	24	2	pH	log2 fold-change	-0.0633333
14	Sensitive	Cd20-Cd0	24	3	pH	log2 fold-change	-0.183333
15	Sensitive	Cd20-Cd0	24	1	pH	log2 fold-change	-0.85
15	Sensitive	Cd20-Cd0	24	2	pH	log2 fold-change	-0.91
15	Sensitive	Cd20-Cd0	24	3	pH	log2 fold-change	-0.88
16	Intermediate	Cd20-Cd0	24	1	pH	log2 fold-change	-0.0566667
16	Intermediate	Cd20-Cd0	24	2	pH	log2 fold-change	-0.126667
16	Intermediate	Cd20-Cd0	24	3	pH	log2 fold-change	-0.146667
17	Intermediate	Cd20-Cd0	24	1	pH	log2 fold-change	0.0133333
17	Intermediate	Cd20-Cd0	24	2	pH	log2 fold-change	0.0433333
17	Intermediate	Cd20-Cd0	24	3	pH	log2 fold-change	0.0833333
18	Resilient	Cd20-Cd0	24	1	pH	log2 fold-change	-0.00333333
18	Resilient	Cd20-Cd0	24	2	pH	log2 fold-change	0.0466667
18	Resilient	Cd20-Cd0	24	3	pH	log2 fold-change	0.0166667
19	Intermediate	Cd20-Cd0	24	1	pH	log2 fold-change	-0.0466667
19	Intermediate	Cd20-Cd0	24	2	pH	log2 fold-change	-0.0466667
19	Intermediate	Cd20-Cd0	24	3	pH	log2 fold-change	-0.0366667
20	Intermediate	Cd20-Cd0	24	1	pH	log2 fold-change	-0.28
20	Intermediate	Cd20-Cd0	24	2	pH	log2 fold-change	-0.35
20	Intermediate	Cd20-Cd0	24	3	pH	log2 fold-change	-0.33
21	Intermediate	Cd20-Cd0	24	1	pH	log2 fold-change	-0.173333
21	Intermediate	Cd20-Cd0	24	2	pH	log2 fold-change	-0.103333
21	Intermediate	Cd20-Cd0	24	3	pH	log2 fold-change	-0.193333

## Sheet: Fig 2
Subject	Cd_grp	Time	Var	Units	mean_Cd0	mean_Cd20	sd_Cd0	sd_Cd20
1	Resilient	24	Acetate	log2(mM+1)	4.9025	4.42665	0.383396	0.204804
1	Resilient	24	Propionate	log2(mM+1)	3.24956	3.06091	0.0631223	0.084129
1	Resilient	24	Butyrate	log2(mM+1)	4.6603	4.36128	0.0769438	0.109308
1	Resilient	24	Lactate	log2(mM+1)	0	0	0	0
1	Resilient	24	BCFA	log2(mM+1)	0.366001	0.235976	0.195109	0.142092
2	Resilient	24	Acetate	log2(mM+1)	5.02857	4.43686	0.240291	0.0921254
2	Resilient	24	Propionate	log2(mM+1)	3.75973	3.5552	0.170523	0.0482898
2	Resilient	24	Butyrate	log2(mM+1)	4.57008	4.39725	0.156684	0.0851708
2	Resilient	24	Lactate	log2(mM+1)	0	1.01341	0	0.353476
2	Resilient	24	BCFA	log2(mM+1)	0.301517	0.34201	0.223092	0.0905265
3	Intermediate	24	Acetate	log2(mM+1)	4.8093	5.1988	0.117833	0.0573071
3	Intermediate	24	Propionate	log2(mM+1)	3.1035	3.23039	0.0777206	0.0543925
3	Intermediate	24	Butyrate	log2(mM+1)	4.28688	3.23919	0.0843399	0.262116
3	Intermediate	24	Lactate	log2(mM+1)	0	1.2231	0	0.241392
3	Intermediate	24	BCFA	log2(mM+1)	0.131364	0.434487	0.0927501	0.105142
4	Resilient	24	Acetate	log2(mM+1)	4.71703	5.0976	0.166217	0.0673538
4	Resilient	24	Propionate	log2(mM+1)	3.86025	3.78109	0.0642142	0.0604111
4	Resilient	24	Butyrate	log2(mM+1)	4.76262	3.9991	0.14295	0.133994
4	Resilient	24	Lactate	log2(mM+1)	1.47445	1.9786	0.150132	0.234986
4	Resilient	24	BCFA	log2(mM+1)	0.575517	0.508394	0.0347971	0.0401152
5	Sensitive	24	Acetate	log2(mM+1)	5.02367	5.32783	0.00446209	0.052737
5	Sensitive	24	Propionate	log2(mM+1)	3.69505	3.65055	0.0150216	0.0507771
5	Sensitive	24	Butyrate	log2(mM+1)	4.63371	1.41698	0.0437352	0.14757
5	Sensitive	24	Lactate	log2(mM+1)	0	3.24422	0	0.21268
5	Sensitive	24	BCFA	log2(mM+1)	0.554925	0.497802	0.0320162	0.0347312
6	Intermediate	24	Acetate	log2(mM+1)	5.21277	5.38156	0.0471046	0.0204691
6	Intermediate	24	Propionate	log2(mM+1)	3.95911	3.96921	0.0417177	0.0396913
6	Intermediate	24	Butyrate	log2(mM+1)	4.39581	2.77913	0.092832	0.204305
6	Intermediate	24	Lactate	log2(mM+1)	0	2.4203	0	0.103096
6	Intermediate	24	BCFA	log2(mM+1)	0.599608	0.503084	0.0871026	0.0510313
8	Intermediate	24	Acetate	log2(mM+1)	5.66317	5.51248	0.0469327	0.0642118
8	Intermediate	24	Propionate	log2(mM+1)	3.70206	4.02626	0.129447	0.449815
8	Intermediate	24	Butyrate	log2(mM+1)	1.84261	1.58036	0.116385	0.116682
8	Intermediate	24	Lactate	log2(mM+1)	2.92077	3.1068	0.0887615	0.0320178
8	Intermediate	24	BCFA	log2(mM+1)	0.627595	0.550582	0.0692283	0.0704294
9	Intermediate	24	Acetate	log2(mM+1)	5.6854	5.29348	0.0268233	0.636964
9	Intermediate	24	Propionate	log2(mM+1)	3.20408	3.2948	0.0997661	0.15555
9	Intermediate	24	Butyrate	log2(mM+1)	1.04813	0.711797	0.0210395	0.617909
9	Intermediate	24	Lactate	log2(mM+1)	1.16885	1.02278	0.0499857	0.906116
9	Intermediate	24	BCFA	log2(mM+1)	0.625345	0.600029	0.0845977	0.0322293
10	Sensitive	24	Acetate	log2(mM+1)	5.41626	5.48512	0.0652206	0.161421
10	Sensitive	24	Propionate	log2(mM+1)	3.6009	3.53768	0.0455794	0.140312
10	Sensitive	24	Butyrate	log2(mM+1)	3.90015	0.983554	0.0977211	0.629395
10	Sensitive	24	Lactate	log2(mM+1)	0	1.67433	0	0.18671
10	Sensitive	24	BCFA	log2(mM+1)	0.126182	0.257847	0.122067	0.162099
11	Resilient	24	Acetate	log2(mM+1)	5.31404	5.20557	0.104812	0.0935143
11	Resilient	24	Propionate	log2(mM+1)	3.18659	3.13097	0.102283	0.0469644
11	Resilient	24	Butyrate	log2(mM+1)	3.82663	3.63884	0.137473	0.0809271
11	Resilient	24	Lactate	log2(mM+1)	0.760746	0.90729	0.090988	0.0998953
11	Resilient	24	BCFA	log2(mM+1)	0.342349	0.425761	0.152899	0.0892196
12	Resilient	24	Acetate	log2(mM+1)	5.70629	5.60706	0.026443	0.0558113
12	Resilient	24	Propionate	log2(mM+1)	3.27451	3.14155	0.100528	0.0388751
12	Resilient	24	Butyrate	log2(mM+1)	2.52482	2.76253	0.262243	0.0846012
12	Resilient	24	Lactate	log2(mM+1)	0.678126	1.46417	0.12339	0.0469981
12	Resilient	24	BCFA	log2(mM+1)	0.330212	0.453393	0.0747355	0.0703178
13	Sensitive	24	Acetate	log2(mM+1)	3.36813	5.92091	0.792237	0.103023
13	Sensitive	24	Propionate	log2(mM+1)	1.95426	3.62889	0.345067	0.10049
13	Sensitive	24	Butyrate	log2(mM+1)	5.11737	2.02674	0.0708773	0.163825
13	Sensitive	24	Lactate	log2(mM+1)	0	1.5297	0	0.125826
13	Sensitive	24	BCFA	log2(mM+1)	1.34544	0.587254	0.0794325	0.090409
14	Sensitive	24	Acetate	log2(mM+1)	5.37978	5.59421	0.013036	0.0526815
14	Sensitive	24	Propionate	log2(mM+1)	3.51687	3.48193	0.0174556	0.0416451
14	Sensitive	24	Butyrate	log2(mM+1)	2.93571	0.848996	0.140104	0.395405
14	Sensitive	24	Lactate	log2(mM+1)	1.60012	2.10811	0.0748903	0.0933201
14	Sensitive	24	BCFA	log2(mM+1)	0.48977	0.590177	0.0223714	0.0713489
15	Sensitive	24	Acetate	log2(mM+1)	1.14906	5.69905	1.00326	0.0354821
15	Sensitive	24	Propionate	log2(mM+1)	0.147328	3.21513	0.211416	0.0190548
15	Sensitive	24	Butyrate	log2(mM+1)	5.16081	0.354231	0.0526103	0.0421875
15	Sensitive	24	Lactate	log2(mM+1)	0	2.37911	0	0.0206679
15	Sensitive	24	BCFA	log2(mM+1)	1.33986	0.552504	0.0657987	0.0397979
16	Intermediate	24	Acetate	log2(mM+1)	5.78214	5.60325	0.0577596	0.0979963
16	Intermediate	24	Propionate	log2(mM+1)	3.54405	3.52261	0.0351894	0.115772
16	Intermediate	24	Butyrate	log2(mM+1)	2.1518	1.14715	0.0406857	0.138493
16	Intermediate	24	Lactate	log2(mM+1)	1.78227	2.38261	0.0442865	0.0528562
16	Intermediate	24	BCFA	log2(mM+1)	0.732891	0.756412	0.220658	0.177425
17	Intermediate	24	Acetate	log2(mM+1)	5.48493	5.36674	0.0139406	0.0201313
17	Intermediate	24	Propionate	log2(mM+1)	3.50305	3.36254	0.00498728	0.0268352
17	Intermediate	24	Butyrate	log2(mM+1)	0.411732	0.21019	0.0580651	0.0293082
17	Intermediate	24	Lactate	log2(mM+1)	2.44961	1.9979	0.0295014	0.0804004
17	Intermediate	24	BCFA	log2(mM+1)	0.613786	0.621138	0.0160946	0.0315121
18	Resilient	24	Acetate	log2(mM+1)	5.72234	5.24186	0.0330863	0.0782906
18	Resilient	24	Propionate	log2(mM+1)	3.87284	3.87046	0.0124277	0.0257422
18	Resilient	24	Butyrate	log2(mM+1)	3.3088	3.7117	0.0614152	0.132974
18	Resilient	24	Lactate	log2(mM+1)	0.562986	0.574104	0.0697396	0.0362855
18	Resilient	24	BCFA	log2(mM+1)	0.734319	0.728707	0.0143133	0.0260512
19	Intermediate	24	Acetate	log2(mM+1)	5.25849	5.13612	0.118234	0.0376672
19	Intermediate	24	Propionate	log2(mM+1)	3.13847	3.20148	0.0506338	0.0101406
19	Intermediate	24	Butyrate	log2(mM+1)	0.466847	0.226069	0.0191738	0.0673317
19	Intermediate	24	Lactate	log2(mM+1)	2.96079	3.04889	0.120727	0.0232128
19	Intermediate	24	BCFA	log2(mM+1)	0.652307	0.69983	0.056897	0.0977941
20	Intermediate	24	Acetate	log2(mM+1)	5.6661	5.24421	0.0268249	0.047262
20	Intermediate	24	Propionate	log2(mM+1)	3.22225	3.17624	0.0133962	0.0287258
20	Intermediate	24	Butyrate	log2(mM+1)	0.735283	0.106931	0.0321096	0.0194459
20	Intermediate	24	Lactate	log2(mM+1)	1.0045	1.35693	0.0376054	0.0875362
20	Intermediate	24	BCFA	log2(mM+1)	0.736528	0.672768	0.0254053	0.0283451
21	Intermediate	24	Acetate	log2(mM+1)	5.23155	5.19859	0.0259857	0.101147
21	Intermediate	24	Propionate	log2(mM+1)	4.00208	3.82701	0.00501795	0.00757541
21	Intermediate	24	Butyrate	log2(mM+1)	3.78527	2.63082	0.0229739	0.240069
21	Intermediate	24	Lactate	log2(mM+1)	0	0.37497	0	0.0160811
21	Intermediate	24	BCFA	log2(mM+1)	0.799483	0.819658	0.0260915	0.0766743

## Sheet: Fig 3
Subject	Cd_grp	Treatment	Time	Rep	Var	Units	Value
5	Sensitive	Cd0	24	1	Acetate	log2(mM+1)	5.01875
5	Sensitive	Cd0	24	2	Acetate	log2(mM+1)	5.02744
5	Sensitive	Cd0	24	3	Acetate	log2(mM+1)	5.02483
5	Sensitive	Cd20	24	1	Acetate	log2(mM+1)	5.38317
5	Sensitive	Cd20	24	2	Acetate	log2(mM+1)	5.27815
5	Sensitive	Cd20	24	3	Acetate	log2(mM+1)	5.32216
10	Sensitive	Cd0	24	1	Acetate	log2(mM+1)	5.4848
10	Sensitive	Cd0	24	2	Acetate	log2(mM+1)	5.40901
10	Sensitive	Cd0	24	3	Acetate	log2(mM+1)	5.35497
10	Sensitive	Cd20	24	1	Acetate	log2(mM+1)	5.30844
10	Sensitive	Cd20	24	2	Acetate	log2(mM+1)	5.62488
10	Sensitive	Cd20	24	3	Acetate	log2(mM+1)	5.52205
13	Sensitive	Cd0	24	1	Acetate	log2(mM+1)	3.87386
13	Sensitive	Cd0	24	2	Acetate	log2(mM+1)	3.77542
13	Sensitive	Cd0	24	3	Acetate	log2(mM+1)	2.4551
13	Sensitive	Cd20	24	1	Acetate	log2(mM+1)	5.96143
13	Sensitive	Cd20	24	2	Acetate	log2(mM+1)	5.80378
13	Sensitive	Cd20	24	3	Acetate	log2(mM+1)	5.99751
14	Sensitive	Cd0	24	1	Acetate	log2(mM+1)	5.36541
14	Sensitive	Cd0	24	2	Acetate	log2(mM+1)	5.38311
14	Sensitive	Cd0	24	3	Acetate	log2(mM+1)	5.39083
14	Sensitive	Cd20	24	1	Acetate	log2(mM+1)	5.58496
14	Sensitive	Cd20	24	2	Acetate	log2(mM+1)	5.6509
14	Sensitive	Cd20	24	3	Acetate	log2(mM+1)	5.54677
15	Sensitive	Cd0	24	1	Acetate	log2(mM+1)	0
15	Sensitive	Cd0	24	2	Acetate	log2(mM+1)	1.8512
15	Sensitive	Cd0	24	3	Acetate	log2(mM+1)	1.59598
15	Sensitive	Cd20	24	1	Acetate	log2(mM+1)	5.72389
15	Sensitive	Cd20	24	2	Acetate	log2(mM+1)	5.71485
15	Sensitive	Cd20	24	3	Acetate	log2(mM+1)	5.65841
1	Resilient	Cd0	24	1	Acetate	log2(mM+1)	4.77532
1	Resilient	Cd0	24	2	Acetate	log2(mM+1)	5.33332
1	Resilient	Cd0	24	3	Acetate	log2(mM+1)	4.59885
1	Resilient	Cd20	24	1	Acetate	log2(mM+1)	4.33522
1	Resilient	Cd20	24	2	Acetate	log2(mM+1)	4.66125
1	Resilient	Cd20	24	3	Acetate	log2(mM+1)	4.28349
2	Resilient	Cd0	24	1	Acetate	log2(mM+1)	5.30187
2	Resilient	Cd0	24	2	Acetate	log2(mM+1)	4.85043
2	Resilient	Cd0	24	3	Acetate	log2(mM+1)	4.93342
2	Resilient	Cd20	24	1	Acetate	log2(mM+1)	4.51429
2	Resilient	Cd20	24	2	Acetate	log2(mM+1)	4.46131
2	Resilient	Cd20	24	3	Acetate	log2(mM+1)	4.33497
4	Resilient	Cd0	24	1	Acetate	log2(mM+1)	4.76331
4	Resilient	Cd0	24	2	Acetate	log2(mM+1)	4.53258
4	Resilient	Cd0	24	3	Acetate	log2(mM+1)	4.8552
4	Resilient	Cd20	24	1	Acetate	log2(mM+1)	5.17493
4	Resilient	Cd20	24	2	Acetate	log2(mM+1)	5.0661
4	Resilient	Cd20	24	3	Acetate	log2(mM+1)	5.05177
11	Resilient	Cd0	24	1	Acetate	log2(mM+1)	5.43383
11	Resilient	Cd0	24	2	Acetate	log2(mM+1)	5.23921
11	Resilient	Cd0	24	3	Acetate	log2(mM+1)	5.26908
11	Resilient	Cd20	24	1	Acetate	log2(mM+1)	5.2102
11	Resilient	Cd20	24	2	Acetate	log2(mM+1)	5.29668
11	Resilient	Cd20	24	3	Acetate	log2(mM+1)	5.10983
12	Resilient	Cd0	24	1	Acetate	log2(mM+1)	5.70821
12	Resilient	Cd0	24	2	Acetate	log2(mM+1)	5.73172
12	Resilient	Cd0	24	3	Acetate	log2(mM+1)	5.67894
12	Resilient	Cd20	24	1	Acetate	log2(mM+1)	5.66916
12	Resilient	Cd20	24	2	Acetate	log2(mM+1)	5.5909
12	Resilient	Cd20	24	3	Acetate	log2(mM+1)	5.56111
18	Resilient	Cd0	24	1	Acetate	log2(mM+1)	5.75405
18	Resilient	Cd0	24	2	Acetate	log2(mM+1)	5.68803
18	Resilient	Cd0	24	3	Acetate	log2(mM+1)	5.72494
18	Resilient	Cd20	24	1	Acetate	log2(mM+1)	5.16042
18	Resilient	Cd20	24	2	Acetate	log2(mM+1)	5.31656
18	Resilient	Cd20	24	3	Acetate	log2(mM+1)	5.24859
5	Sensitive	Cd0	24	1	BCFA	log2(mM+1)	0.585604
5	Sensitive	Cd0	24	2	BCFA	log2(mM+1)	0.521721
5	Sensitive	Cd0	24	3	BCFA	log2(mM+1)	0.557451
5	Sensitive	Cd20	24	1	BCFA	log2(mM+1)	0.497399
5	Sensitive	Cd20	24	2	BCFA	log2(mM+1)	0.532733
5	Sensitive	Cd20	24	3	BCFA	log2(mM+1)	0.463274
10	Sensitive	Cd0	24	1	BCFA	log2(mM+1)	0.243669
10	Sensitive	Cd0	24	2	BCFA	log2(mM+1)	0.134878
10	Sensitive	Cd0	24	3	BCFA	log2(mM+1)	0
10	Sensitive	Cd20	24	1	BCFA	log2(mM+1)	0.0799754
10	Sensitive	Cd20	24	2	BCFA	log2(mM+1)	0.397255
10	Sensitive	Cd20	24	3	BCFA	log2(mM+1)	0.296311
13	Sensitive	Cd0	24	1	BCFA	log2(mM+1)	1.43349
13	Sensitive	Cd0	24	2	BCFA	log2(mM+1)	1.32366
13	Sensitive	Cd0	24	3	BCFA	log2(mM+1)	1.27917
13	Sensitive	Cd20	24	1	BCFA	log2(mM+1)	0.618239
13	Sensitive	Cd20	24	2	BCFA	log2(mM+1)	0.485427
13	Sensitive	Cd20	24	3	BCFA	log2(mM+1)	0.658097
14	Sensitive	Cd0	24	1	BCFA	log2(mM+1)	0.509949
14	Sensitive	Cd0	24	2	BCFA	log2(mM+1)	0.493647
14	Sensitive	Cd0	24	3	BCFA	log2(mM+1)	0.465713
14	Sensitive	Cd20	24	1	BCFA	log2(mM+1)	0.530071
14	Sensitive	Cd20	24	2	BCFA	log2(mM+1)	0.669027
14	Sensitive	Cd20	24	3	BCFA	log2(mM+1)	0.571434
15	Sensitive	Cd0	24	1	BCFA	log2(mM+1)	1.26424
15	Sensitive	Cd0	24	2	BCFA	log2(mM+1)	1.37128
15	Sensitive	Cd0	24	3	BCFA	log2(mM+1)	1.38405
15	Sensitive	Cd20	24	1	BCFA	log2(mM+1)	0.558757
15	Sensitive	Cd20	24	2	BCFA	log2(mM+1)	0.588805
15	Sensitive	Cd20	24	3	BCFA	log2(mM+1)	0.509949
1	Resilient	Cd0	24	1	BCFA	log2(mM+1)	0.589284
1	Resilient	Cd0	24	2	BCFA	log2(mM+1)	0.280362
1	Resilient	Cd0	24	3	BCFA	log2(mM+1)	0.228357
1	Resilient	Cd20	24	1	BCFA	log2(mM+1)	0.08882
1	Resilient	Cd20	24	2	BCFA	log2(mM+1)	0.372395
1	Resilient	Cd20	24	3	BCFA	log2(mM+1)	0.246712
2	Resilient	Cd0	24	1	BCFA	log2(mM+1)	0.551393
2	Resilient	Cd0	24	2	BCFA	log2(mM+1)	0.230818
2	Resilient	Cd0	24	3	BCFA	log2(mM+1)	0.122341
2	Resilient	Cd20	24	1	BCFA	log2(mM+1)	0.404358
2	Resilient	Cd20	24	2	BCFA	log2(mM+1)	0.383497
2	Resilient	Cd20	24	3	BCFA	log2(mM+1)	0.238175
4	Resilient	Cd0	24	1	BCFA	log2(mM+1)	0.605178
4	Resilient	Cd0	24	2	BCFA	log2(mM+1)	0.584161
4	Resilient	Cd0	24	3	BCFA	log2(mM+1)	0.537213
4	Resilient	Cd20	24	1	BCFA	log2(mM+1)	0.505044
4	Resilient	Cd20	24	2	BCFA	log2(mM+1)	0.55008
4	Resilient	Cd20	24	3	BCFA	log2(mM+1)	0.47006
11	Resilient	Cd0	24	1	BCFA	log2(mM+1)	0.518703
11	Resilient	Cd0	24	2	BCFA	log2(mM+1)	0.261431
11	Resilient	Cd0	24	3	BCFA	log2(mM+1)	0.246915
11	Resilient	Cd20	24	1	BCFA	log2(mM+1)	0.342175
11	Resilient	Cd20	24	2	BCFA	log2(mM+1)	0.51971
11	Resilient	Cd20	24	3	BCFA	log2(mM+1)	0.415398
12	Resilient	Cd0	24	1	BCFA	log2(mM+1)	0.416119
12	Resilient	Cd0	24	2	BCFA	log2(mM+1)	0.280164
12	Resilient	Cd0	24	3	BCFA	log2(mM+1)	0.294351
12	Resilient	Cd20	24	1	BCFA	log2(mM+1)	0.476468
12	Resilient	Cd20	24	2	BCFA	log2(mM+1)	0.509274
12	Resilient	Cd20	24	3	BCFA	log2(mM+1)	0.374437
18	Resilient	Cd0	24	1	BCFA	log2(mM+1)	0.734655
18	Resilient	Cd0	24	2	BCFA	log2(mM+1)	0.719841
18	Resilient	Cd0	24	3	BCFA	log2(mM+1)	0.748461
18	Resilient	Cd20	24	1	BCFA	log2(mM+1)	0.72334
18	Resilient	Cd20	24	2	BCFA	log2(mM+1)	0.705757
18	Resilient	Cd20	24	3	BCFA	log2(mM+1)	0.757023
5	Sensitive	Cd0	24	1	Butyrate	log2(mM+1)	4.67998
5	Sensitive	Cd0	24	2	Butyrate	log2(mM+1)	4.59304
5	Sensitive	Cd0	24	3	Butyrate	log2(mM+1)	4.62812
5	Sensitive	Cd20	24	1	Butyrate	log2(mM+1)	1.5518
5	Sensitive	Cd20	24	2	Butyrate	log2(mM+1)	1.4398
5	Sensitive	Cd20	24	3	Butyrate	log2(mM+1)	1.25932
10	Sensitive	Cd0	24	1	Butyrate	log2(mM+1)	3.85418
10	Sensitive	Cd0	24	2	Butyrate	log2(mM+1)	4.01237
10	Sensitive	Cd0	24	3	Butyrate	log2(mM+1)	3.83389
10	Sensitive	Cd20	24	1	Butyrate	log2(mM+1)	1.03551
10	Sensitive	Cd20	24	2	Butyrate	log2(mM+1)	1.58536
10	Sensitive	Cd20	24	3	Butyrate	log2(mM+1)	0.329793
13	Sensitive	Cd0	24	1	Butyrate	log2(mM+1)	5.08436
13	Sensitive	Cd0	24	2	Butyrate	log2(mM+1)	5.06901
13	Sensitive	Cd0	24	3	Butyrate	log2(mM+1)	5.19873
13	Sensitive	Cd20	24	1	Butyrate	log2(mM+1)	2.18745
13	Sensitive	Cd20	24	2	Butyrate	log2(mM+1)	1.85997
13	Sensitive	Cd20	24	3	Butyrate	log2(mM+1)	2.03281
14	Sensitive	Cd0	24	1	Butyrate	log2(mM+1)	3.07085
14	Sensitive	Cd0	24	2	Butyrate	log2(mM+1)	2.94517
14	Sensitive	Cd0	24	3	Butyrate	log2(mM+1)	2.79112
14	Sensitive	Cd20	24	1	Butyrate	log2(mM+1)	0.526737
14	Sensitive	Cd20	24	2	Butyrate	log2(mM+1)	0.730024
14	Sensitive	Cd20	24	3	Butyrate	log2(mM+1)	1.29023
15	Sensitive	Cd0	24	1	Butyrate	log2(mM+1)	5.10519
15	Sensitive	Cd0	24	2	Butyrate	log2(mM+1)	5.16745
15	Sensitive	Cd0	24	3	Butyrate	log2(mM+1)	5.20978
15	Sensitive	Cd20	24	1	Butyrate	log2(mM+1)	0.388832
15	Sensitive	Cd20	24	2	Butyrate	log2(mM+1)	0.366625
15	Sensitive	Cd20	24	3	Butyrate	log2(mM+1)	0.307234
1	Resilient	Cd0	24	1	Butyrate	log2(mM+1)	4.73624
1	Resilient	Cd0	24	2	Butyrate	log2(mM+1)	4.58239
1	Resilient	Cd0	24	3	Butyrate	log2(mM+1)	4.66227
1	Resilient	Cd20	24	1	Butyrate	log2(mM+1)	4.23651
1	Resilient	Cd20	24	2	Butyrate	log2(mM+1)	4.44017
1	Resilient	Cd20	24	3	Butyrate	log2(mM+1)	4.40716
2	Resilient	Cd0	24	1	Butyrate	log2(mM+1)	4.7475
2	Resilient	Cd0	24	2	Butyrate	log2(mM+1)	4.51205
2	Resilient	Cd0	24	3	Butyrate	log2(mM+1)	4.45069
2	Resilient	Cd20	24	1	Butyrate	log2(mM+1)	4.43524
2	Resilient	Cd20	24	2	Butyrate	log2(mM+1)	4.45682
2	Resilient	Cd20	24	3	Butyrate	log2(mM+1)	4.2997
4	Resilient	Cd0	24	1	Butyrate	log2(mM+1)	4.74557
4	Resilient	Cd0	24	2	Butyrate	log2(mM+1)	4.91333
4	Resilient	Cd0	24	3	Butyrate	log2(mM+1)	4.62896
4	Resilient	Cd20	24	1	Butyrate	log2(mM+1)	3.8446
4	Resilient	Cd20	24	2	Butyrate	log2(mM+1)	4.06903
4	Resilient	Cd20	24	3	Butyrate	log2(mM+1)	4.08365
11	Resilient	Cd0	24	1	Butyrate	log2(mM+1)	3.96609
11	Resilient	Cd0	24	2	Butyrate	log2(mM+1)	3.69124
11	Resilient	Cd0	24	3	Butyrate	log2(mM+1)	3.82256
11	Resilient	Cd20	24	1	Butyrate	log2(mM+1)	3.63927
11	Resilient	Cd20	24	2	Butyrate	log2(mM+1)	3.71955
11	Resilient	Cd20	24	3	Butyrate	log2(mM+1)	3.5577
12	Resilient	Cd0	24	1	Butyrate	log2(mM+1)	2.82558
12	Resilient	Cd0	24	2	Butyrate	log2(mM+1)	2.34398
12	Resilient	Cd0	24	3	Butyrate	log2(mM+1)	2.4049
12	Resilient	Cd20	24	1	Butyrate	log2(mM+1)	2.75275
12	Resilient	Cd20	24	2	Butyrate	log2(mM+1)	2.8516
12	Resilient	Cd20	24	3	Butyrate	log2(mM+1)	2.68325
18	Resilient	Cd0	24	1	Butyrate	log2(mM+1)	3.23833
18	Resilient	Cd0	24	2	Butyrate	log2(mM+1)	3.35092
18	Resilient	Cd0	24	3	Butyrate	log2(mM+1)	3.33714
18	Resilient	Cd20	24	1	Butyrate	log2(mM+1)	3.84378
18	Resilient	Cd20	24	2	Butyrate	log2(mM+1)	3.57785
18	Resilient	Cd20	24	3	Butyrate	log2(mM+1)	3.71348
5	Sensitive	Cd0	24	1	CHO	Percent	0.872133
5	Sensitive	Cd20	24	1	CHO	Percent	0.659439
5	Sensitive	Cd0	24	2	CHO	Percent	0.870716
5	Sensitive	Cd20	24	2	CHO	Percent	0.67868
5	Sensitive	Cd0	24	3	CHO	Percent	0.877776
5	Sensitive	Cd20	24	3	CHO	Percent	0.695824
10	Sensitive	Cd0	24	1	CHO	Percent	0.883413
10	Sensitive	Cd20	24	1	CHO	Percent	0.730156
10	Sensitive	Cd0	24	2	CHO	Percent	0.878259
10	Sensitive	Cd20	24	2	CHO	Percent	0.749217
10	Sensitive	Cd0	24	3	CHO	Percent	0.893137
10	Sensitive	Cd20	24	3	CHO	Percent	0.734219
13	Sensitive	Cd0	24	1	CHO	Percent	0.844877
13	Sensitive	Cd20	24	1	CHO	Percent	0.814334
13	Sensitive	Cd0	24	2	CHO	Percent	0.86794
13	Sensitive	Cd20	24	2	CHO	Percent	0.815627
13	Sensitive	Cd0	24	3	CHO	Percent	0.867204
13	Sensitive	Cd20	24	3	CHO	Percent	0.812812
14	Sensitive	Cd0	24	1	CHO	Percent	0.734728
14	Sensitive	Cd20	24	1	CHO	Percent	0.641591
14	Sensitive	Cd0	24	2	CHO	Percent	0.722139
14	Sensitive	Cd20	24	2	CHO	Percent	0.626592
14	Sensitive	Cd0	24	3	CHO	Percent	0.705352
14	Sensitive	Cd20	24	3	CHO	Percent	0.66622
15	Sensitive	Cd0	24	1	CHO	Percent	0.796249
15	Sensitive	Cd20	24	1	CHO	Percent	0.685336
15	Sensitive	Cd0	24	2	CHO	Percent	0.785509
15	Sensitive	Cd20	24	2	CHO	Percent	0.690054
15	Sensitive	Cd0	24	3	CHO	Percent	0.777816
15	Sensitive	Cd20	24	3	CHO	Percent	0.690467
1	Resilient	Cd0	24	1	CHO	Percent	0.846527
1	Resilient	Cd20	24	1	CHO	Percent	0.72243
1	Resilient	Cd0	24	2	CHO	Percent	0.860757
1	Resilient	Cd20	24	2	CHO	Percent	0.739107
1	Resilient	Cd0	24	3	CHO	Percent	0.853797
1	Resilient	Cd20	24	3	CHO	Percent	0.745177
2	Resilient	Cd0	24	1	CHO	Percent	0.856282
2	Resilient	Cd20	24	1	CHO	Percent	0.826727
2	Resilient	Cd0	24	2	CHO	Percent	0.878946
2	Resilient	Cd20	24	2	CHO	Percent	0.792818
2	Resilient	Cd0	24	3	CHO	Percent	0.857716
2	Resilient	Cd20	24	3	CHO	Percent	0.805679
4	Resilient	Cd0	24	1	CHO	Percent	0.876473
4	Resilient	Cd20	24	1	CHO	Percent	0.842915
4	Resilient	Cd0	24	2	CHO	Percent	0.89233
4	Resilient	Cd20	24	2	CHO	Percent	0.870869
4	Resilient	Cd0	24	3	CHO	Percent	0.664979
4	Resilient	Cd20	24	3	CHO	Percent	0.861781
11	Resilient	Cd0	24	1	CHO	Percent	0.886708
11	Resilient	Cd20	24	1	CHO	Percent	0.752908
11	Resilient	Cd0	24	2	CHO	Percent	0.871587
11	Resilient	Cd20	24	2	CHO	Percent	0.751579
11	Resilient	Cd0	24	3	CHO	Percent	0.874668
11	Resilient	Cd20	24	3	CHO	Percent	0.722182
12	Resilient	Cd0	24	1	CHO	Percent	0.846925
12	Resilient	Cd20	24	1	CHO	Percent	0.792982
12	Resilient	Cd0	24	2	CHO	Percent	0.849954
12	Resilient	Cd20	24	2	CHO	Percent	0.804049
12	Resilient	Cd0	24	3	CHO	Percent	0.84197
12	Resilient	Cd20	24	3	CHO	Percent	0.790547
18	Resilient	Cd0	24	1	CHO	Percent	0.63892
18	Resilient	Cd20	24	1	CHO	Percent	0.663168
18	Resilient	Cd0	24	2	CHO	Percent	0.791092
18	Resilient	Cd20	24	2	CHO	Percent	0.689236
18	Resilient	Cd0	24	3	CHO	Percent	0.740902
18	Resilient	Cd20	24	3	CHO	Percent	0.68626
5	Sensitive	Cd0	24	1	Lactate	log2(mM+1)	0
5	Sensitive	Cd0	24	2	Lactate	log2(mM+1)	0
5	Sensitive	Cd0	24	3	Lactate	log2(mM+1)	0
5	Sensitive	Cd20	24	1	Lactate	log2(mM+1)	3.02404
5	Sensitive	Cd20	24	2	Lactate	log2(mM+1)	3.4485
5	Sensitive	Cd20	24	3	Lactate	log2(mM+1)	3.26012
10	Sensitive	Cd0	24	1	Lactate	log2(mM+1)	0
10	Sensitive	Cd0	24	2	Lactate	log2(mM+1)	0
10	Sensitive	Cd0	24	3	Lactate	log2(mM+1)	0
10	Sensitive	Cd20	24	1	Lactate	log2(mM+1)	1.6988
10	Sensitive	Cd20	24	2	Lactate	log2(mM+1)	1.47659
10	Sensitive	Cd20	24	3	Lactate	log2(mM+1)	1.8476
13	Sensitive	Cd0	24	1	Lactate	log2(mM+1)	0
13	Sensitive	Cd0	24	2	Lactate	log2(mM+1)	0
13	Sensitive	Cd0	24	3	Lactate	log2(mM+1)	0
13	Sensitive	Cd20	24	1	Lactate	log2(mM+1)	1.49129
13	Sensitive	Cd20	24	2	Lactate	log2(mM+1)	1.67025
13	Sensitive	Cd20	24	3	Lactate	log2(mM+1)	1.42755
14	Sensitive	Cd0	24	1	Lactate	log2(mM+1)	1.55041
14	Sensitive	Cd0	24	2	Lactate	log2(mM+1)	1.5637
14	Sensitive	Cd0	24	3	Lactate	log2(mM+1)	1.68625
14	Sensitive	Cd20	24	1	Lactate	log2(mM+1)	2.21478
14	Sensitive	Cd20	24	2	Lactate	log2(mM+1)	2.06798
14	Sensitive	Cd20	24	3	Lactate	log2(mM+1)	2.04156
15	Sensitive	Cd0	24	1	Lactate	log2(mM+1)	0
15	Sensitive	Cd0	24	2	Lactate	log2(mM+1)	0
15	Sensitive	Cd0	24	3	Lactate	log2(mM+1)	0
15	Sensitive	Cd20	24	1	Lactate	log2(mM+1)	2.37959
15	Sensitive	Cd20	24	2	Lactate	log2(mM+1)	2.3582
15	Sensitive	Cd20	24	3	Lactate	log2(mM+1)	2.39953
1	Resilient	Cd0	24	1	Lactate	log2(mM+1)	0
1	Resilient	Cd0	24	2	Lactate	log2(mM+1)	0
1	Resilient	Cd0	24	3	Lactate	log2(mM+1)	0
1	Resilient	Cd20	24	1	Lactate	log2(mM+1)	0
1	Resilient	Cd20	24	2	Lactate	log2(mM+1)	0
1	Resilient	Cd20	24	3	Lactate	log2(mM+1)	0
2	Resilient	Cd0	24	1	Lactate	log2(mM+1)	0
2	Resilient	Cd0	24	2	Lactate	log2(mM+1)	0
2	Resilient	Cd0	24	3	Lactate	log2(mM+1)	0
2	Resilient	Cd20	24	1	Lactate	log2(mM+1)	0.865048
2	Resilient	Cd20	24	2	Lactate	log2(mM+1)	1.41689
2	Resilient	Cd20	24	3	Lactate	log2(mM+1)	0.758303
4	Resilient	Cd0	24	1	Lactate	log2(mM+1)	1.41132
4	Resilient	Cd0	24	2	Lactate	log2(mM+1)	1.3662
4	Resilient	Cd0	24	3	Lactate	log2(mM+1)	1.64584
4	Resilient	Cd20	24	1	Lactate	log2(mM+1)	2.11427
4	Resilient	Cd20	24	2	Lactate	log2(mM+1)	1.70726
4	Resilient	Cd20	24	3	Lactate	log2(mM+1)	2.11427
11	Resilient	Cd0	24	1	Lactate	log2(mM+1)	0.778713
11	Resilient	Cd0	24	2	Lactate	log2(mM+1)	0.662114
11	Resilient	Cd0	24	3	Lactate	log2(mM+1)	0.84141
11	Resilient	Cd20	24	1	Lactate	log2(mM+1)	0.924252
11	Resilient	Cd20	24	2	Lactate	log2(mM+1)	0.799999
11	Resilient	Cd20	24	3	Lactate	log2(mM+1)	0.997618
12	Resilient	Cd0	24	1	Lactate	log2(mM+1)	0.535655
12	Resilient	Cd0	24	2	Lactate	log2(mM+1)	0.750607
12	Resilient	Cd0	24	3	Lactate	log2(mM+1)	0.748118
12	Resilient	Cd20	24	1	Lactate	log2(mM+1)	1.51818
12	Resilient	Cd20	24	2	Lactate	log2(mM+1)	1.44175
12	Resilient	Cd20	24	3	Lactate	log2(mM+1)	1.43259
18	Resilient	Cd0	24	1	Lactate	log2(mM+1)	0.585347
18	Resilient	Cd0	24	2	Lactate	log2(mM+1)	0.484808
18	Resilient	Cd0	24	3	Lactate	log2(mM+1)	0.618802
18	Resilient	Cd20	24	1	Lactate	log2(mM+1)	0.53834
18	Resilient	Cd20	24	2	Lactate	log2(mM+1)	0.573084
18	Resilient	Cd20	24	3	Lactate	log2(mM+1)	0.610889
5	Sensitive	Cd0	24	1	Propionate	log2(mM+1)	3.68418
5	Sensitive	Cd0	24	2	Propionate	log2(mM+1)	3.68878
5	Sensitive	Cd0	24	3	Propionate	log2(mM+1)	3.71219
5	Sensitive	Cd20	24	1	Propionate	log2(mM+1)	3.70657
5	Sensitive	Cd20	24	2	Propionate	log2(mM+1)	3.60755
5	Sensitive	Cd20	24	3	Propionate	log2(mM+1)	3.63753
10	Sensitive	Cd0	24	1	Propionate	log2(mM+1)	3.63343
10	Sensitive	Cd0	24	2	Propionate	log2(mM+1)	3.62047
10	Sensitive	Cd0	24	3	Propionate	log2(mM+1)	3.54881
10	Sensitive	Cd20	24	1	Propionate	log2(mM+1)	3.39602
10	Sensitive	Cd20	24	2	Propionate	log2(mM+1)	3.67661
10	Sensitive	Cd20	24	3	Propionate	log2(mM+1)	3.5404
13	Sensitive	Cd0	24	1	Propionate	log2(mM+1)	2.22851
13	Sensitive	Cd0	24	2	Propionate	log2(mM+1)	2.06747
13	Sensitive	Cd0	24	3	Propionate	log2(mM+1)	1.56682
13	Sensitive	Cd20	24	1	Propionate	log2(mM+1)	3.65163
13	Sensitive	Cd20	24	2	Propionate	log2(mM+1)	3.51898
13	Sensitive	Cd20	24	3	Propionate	log2(mM+1)	3.71606
14	Sensitive	Cd0	24	1	Propionate	log2(mM+1)	3.53448
14	Sensitive	Cd0	24	2	Propionate	log2(mM+1)	3.51656
14	Sensitive	Cd0	24	3	Propionate	log2(mM+1)	3.49957
14	Sensitive	Cd20	24	1	Propionate	log2(mM+1)	3.44007
14	Sensitive	Cd20	24	2	Propionate	log2(mM+1)	3.52335
14	Sensitive	Cd20	24	3	Propionate	log2(mM+1)	3.48238
15	Sensitive	Cd0	24	1	Propionate	log2(mM+1)	0.0524159
15	Sensitive	Cd0	24	2	Propionate	log2(mM+1)	0.389567
15	Sensitive	Cd0	24	3	Propionate	log2(mM+1)	0
15	Sensitive	Cd20	24	1	Propionate	log2(mM+1)	3.22682
15	Sensitive	Cd20	24	2	Propionate	log2(mM+1)	3.22543
15	Sensitive	Cd20	24	3	Propionate	log2(mM+1)	3.19314
1	Resilient	Cd0	24	1	Propionate	log2(mM+1)	3.30998
1	Resilient	Cd0	24	2	Propionate	log2(mM+1)	3.25467
1	Resilient	Cd0	24	3	Propionate	log2(mM+1)	3.18404
1	Resilient	Cd20	24	1	Propionate	log2(mM+1)	2.98632
1	Resilient	Cd20	24	2	Propionate	log2(mM+1)	3.1521
1	Resilient	Cd20	24	3	Propionate	log2(mM+1)	3.04431
2	Resilient	Cd0	24	1	Propionate	log2(mM+1)	3.9563
2	Resilient	Cd0	24	2	Propionate	log2(mM+1)	3.67137
2	Resilient	Cd0	24	3	Propionate	log2(mM+1)	3.65153
2	Resilient	Cd20	24	1	Propionate	log2(mM+1)	3.576
2	Resilient	Cd20	24	2	Propionate	log2(mM+1)	3.5896
2	Resilient	Cd20	24	3	Propionate	log2(mM+1)	3.49999
4	Resilient	Cd0	24	1	Propionate	log2(mM+1)	3.81118
4	Resilient	Cd0	24	2	Propionate	log2(mM+1)	3.93293
4	Resilient	Cd0	24	3	Propionate	log2(mM+1)	3.83665
4	Resilient	Cd20	24	1	Propionate	log2(mM+1)	3.72837
4	Resilient	Cd20	24	2	Propionate	log2(mM+1)	3.76788
4	Resilient	Cd20	24	3	Propionate	log2(mM+1)	3.84701
11	Resilient	Cd0	24	1	Propionate	log2(mM+1)	3.30193
11	Resilient	Cd0	24	2	Propionate	log2(mM+1)	3.10691
11	Resilient	Cd0	24	3	Propionate	log2(mM+1)	3.15094
11	Resilient	Cd20	24	1	Propionate	log2(mM+1)	3.09666
11	Resilient	Cd20	24	2	Propionate	log2(mM+1)	3.18449
11	Resilient	Cd20	24	3	Propionate	log2(mM+1)	3.11175
12	Resilient	Cd0	24	1	Propionate	log2(mM+1)	3.38977
12	Resilient	Cd0	24	2	Propionate	log2(mM+1)	3.22874
12	Resilient	Cd0	24	3	Propionate	log2(mM+1)	3.205
12	Resilient	Cd20	24	1	Propionate	log2(mM+1)	3.16968
12	Resilient	Cd20	24	2	Propionate	log2(mM+1)	3.15777
12	Resilient	Cd20	24	3	Propionate	log2(mM+1)	3.09719
18	Resilient	Cd0	24	1	Propionate	log2(mM+1)	3.87196
18	Resilient	Cd0	24	2	Propionate	log2(mM+1)	3.86088
18	Resilient	Cd0	24	3	Propionate	log2(mM+1)	3.88569
18	Resilient	Cd20	24	1	Propionate	log2(mM+1)	3.8449
18	Resilient	Cd20	24	2	Propionate	log2(mM+1)	3.87009
18	Resilient	Cd20	24	3	Propionate	log2(mM+1)	3.89638

## Sheet: Fig 4A
Row.names	Axis.1	Axis.2	Type	Metric	Subject	Cd_grp	Treatment	Time	Rep
T1-0-0	0.053477	-0.00773561	Samples	unifrac	1	Resilient	Baseline	0	1
T19-0-0	-0.194632	0.281492	Samples	unifrac	4	Resilient	Baseline	0	1
T2-0-0	0.0658608	-0.00904895	Samples	unifrac	1	Resilient	Baseline	0	2
T20-0-0	-0.172067	0.275573	Samples	unifrac	4	Resilient	Baseline	0	2
T21-0-0	-0.209954	0.267429	Samples	unifrac	4	Resilient	Baseline	0	3
T22-0-0	-0.292839	-0.144555	Samples	unifrac	5	Sensitive	Baseline	0	1
T23-0-0	-0.296618	-0.114429	Samples	unifrac	5	Sensitive	Baseline	0	2
T24-0-0	-0.278557	-0.187942	Samples	unifrac	5	Sensitive	Baseline	0	3
T3-0-0	0.0594759	-0.00465031	Samples	unifrac	1	Resilient	Baseline	0	3
T4-0-0	-0.026885	0.0520674	Samples	unifrac	2	Resilient	Baseline	0	1
T5-0-0	-0.0357429	0.0820857	Samples	unifrac	2	Resilient	Baseline	0	2
T55-0-0	-0.289852	-0.107173	Samples	unifrac	10	Sensitive	Baseline	0	1
T56-0-0	-0.281784	-0.159798	Samples	unifrac	10	Sensitive	Baseline	0	2
T57-0-0	0.120367	-0.0537242	Samples	unifrac	10	Sensitive	Baseline	0	3
T58-0-0	0.137865	0.122047	Samples	unifrac	11	Resilient	Baseline	0	1
T59-0-0	0.158551	0.114233	Samples	unifrac	11	Resilient	Baseline	0	2
T6-0-0	-0.0301747	0.0558217	Samples	unifrac	2	Resilient	Baseline	0	3
T60-0-0	0.12979	0.113811	Samples	unifrac	11	Resilient	Baseline	0	3
T61-0-0	0.130807	0.00887207	Samples	unifrac	12	Resilient	Baseline	0	1
T62-0-0	0.173219	0.0212448	Samples	unifrac	12	Resilient	Baseline	0	2
T63-0-0	-0.296729	-0.101422	Samples	unifrac	12	Resilient	Baseline	0	3
T73-0-0	0.0285064	0.0722876	Samples	unifrac	13	Sensitive	Baseline	0	1
T74-0-0	0.0197521	0.0462893	Samples	unifrac	13	Sensitive	Baseline	0	2
T75-0-0	0.0243559	0.0583712	Samples	unifrac	13	Sensitive	Baseline	0	3
T76-0-0	0.104749	0.0779466	Samples	unifrac	14	Sensitive	Baseline	0	1
T77-0-0	0.112648	0.0699742	Samples	unifrac	14	Sensitive	Baseline	0	2
T78-0-0	0.0594518	0.0819141	Samples	unifrac	14	Sensitive	Baseline	0	3
T79-0-0	0.174482	-0.212608	Samples	unifrac	15	Sensitive	Baseline	0	1
T80-0-0	0.111328	-0.215257	Samples	unifrac	15	Sensitive	Baseline	0	2
T81-0-0	0.125683	-0.215213	Samples	unifrac	15	Sensitive	Baseline	0	3
T97-0-0	0.2237	-0.076701	Samples	unifrac	18	Resilient	Baseline	0	1
T98-0-0	0.188025	-0.10618	Samples	unifrac	18	Resilient	Baseline	0	2
T99-0-0	0.203742	-0.0850226	Samples	unifrac	18	Resilient	Baseline	0	3
T1-0-0	0.239473	-0.0209367	Samples	wunifrac	1	Resilient	Baseline	0	1
T19-0-0	-0.0906019	-0.158982	Samples	wunifrac	4	Resilient	Baseline	0	1
T2-0-0	0.258252	-0.0257602	Samples	wunifrac	1	Resilient	Baseline	0	2
T20-0-0	-0.122679	-0.159449	Samples	wunifrac	4	Resilient	Baseline	0	2
T21-0-0	-0.111654	-0.157671	Samples	wunifrac	4	Resilient	Baseline	0	3
T22-0-0	-0.245504	-0.159145	Samples	wunifrac	5	Sensitive	Baseline	0	1
T23-0-0	-0.228104	-0.157806	Samples	wunifrac	5	Sensitive	Baseline	0	2
T24-0-0	-0.234625	-0.161374	Samples	wunifrac	5	Sensitive	Baseline	0	3
T3-0-0	0.24826	-0.0271125	Samples	wunifrac	1	Resilient	Baseline	0	3
T4-0-0	0.133845	-0.0706884	Samples	wunifrac	2	Resilient	Baseline	0	1
T5-0-0	0.107436	-0.0628466	Samples	wunifrac	2	Resilient	Baseline	0	2
T55-0-0	-0.228927	-0.165803	Samples	wunifrac	10	Sensitive	Baseline	0	1
T56-0-0	-0.247965	-0.154609	Samples	wunifrac	10	Sensitive	Baseline	0	2
T57-0-0	0.0811315	0.0223109	Samples	wunifrac	10	Sensitive	Baseline	0	3
T58-0-0	0.0947345	0.0410079	Samples	wunifrac	11	Resilient	Baseline	0	1
T59-0-0	0.0930684	0.0437945	Samples	wunifrac	11	Resilient	Baseline	0	2
T6-0-0	0.106527	-0.0692196	Samples	wunifrac	2	Resilient	Baseline	0	3
T60-0-0	0.10521	0.0437874	Samples	wunifrac	11	Resilient	Baseline	0	3
T61-0-0	0.23499	0.0144282	Samples	wunifrac	12	Resilient	Baseline	0	1
T62-0-0	0.23008	0.0212095	Samples	wunifrac	12	Resilient	Baseline	0	2
T63-0-0	-0.217412	-0.166035	Samples	wunifrac	12	Resilient	Baseline	0	3
T73-0-0	-0.0173374	0.180382	Samples	wunifrac	13	Sensitive	Baseline	0	1
T74-0-0	0.00409855	0.194937	Samples	wunifrac	13	Sensitive	Baseline	0	2
T75-0-0	-0.016798	0.199152	Samples	wunifrac	13	Sensitive	Baseline	0	3
T76-0-0	0.221442	-0.00849483	Samples	wunifrac	14	Sensitive	Baseline	0	1
T77-0-0	0.197733	-0.00223474	Samples	wunifrac	14	Sensitive	Baseline	0	2
T78-0-0	0.233721	-0.0126063	Samples	wunifrac	14	Sensitive	Baseline	0	3
T79-0-0	-0.264004	0.31231	Samples	wunifrac	15	Sensitive	Baseline	0	1
T80-0-0	-0.261566	0.300411	Samples	wunifrac	15	Sensitive	Baseline	0	2
T81-0-0	-0.269536	0.315083	Samples	wunifrac	15	Sensitive	Baseline	0	3
T97-0-0	-0.0212697	0.0212267	Samples	wunifrac	18	Resilient	Baseline	0	1
T98-0-0	-0.0104885	0.0176674	Samples	wunifrac	18	Resilient	Baseline	0	2
T99-0-0	-0.00153261	0.0130646	Samples	wunifrac	18	Resilient	Baseline	0	3

## Sheet: Fig 4B
Subject	Cd_grp	Treatment	Rep	Var	Value
1	Resilient	Baseline	1	Richness	147
1	Resilient	Baseline	1	Shannon	4.28227
4	Resilient	Baseline	1	Richness	194
4	Resilient	Baseline	1	Shannon	4.38069
1	Resilient	Baseline	2	Richness	130
1	Resilient	Baseline	2	Shannon	4.2405
4	Resilient	Baseline	2	Richness	196
4	Resilient	Baseline	2	Shannon	4.37698
4	Resilient	Baseline	3	Richness	191
4	Resilient	Baseline	3	Shannon	4.3863
5	Sensitive	Baseline	1	Richness	128
5	Sensitive	Baseline	1	Shannon	3.96508
5	Sensitive	Baseline	2	Richness	152
5	Sensitive	Baseline	2	Shannon	4.09279
5	Sensitive	Baseline	3	Richness	103
5	Sensitive	Baseline	3	Shannon	3.91391
1	Resilient	Baseline	3	Richness	139
1	Resilient	Baseline	3	Shannon	4.23889
2	Resilient	Baseline	1	Richness	142
2	Resilient	Baseline	1	Shannon	4.24348
2	Resilient	Baseline	2	Richness	148
2	Resilient	Baseline	2	Shannon	4.26287
10	Sensitive	Baseline	1	Richness	126
10	Sensitive	Baseline	1	Shannon	3.93414
10	Sensitive	Baseline	2	Richness	130
10	Sensitive	Baseline	2	Shannon	3.91785
10	Sensitive	Baseline	3	Richness	99
10	Sensitive	Baseline	3	Shannon	3.95285
11	Resilient	Baseline	1	Richness	133
11	Resilient	Baseline	1	Shannon	4.12865
11	Resilient	Baseline	2	Richness	138
11	Resilient	Baseline	2	Shannon	4.04573
2	Resilient	Baseline	3	Richness	145
2	Resilient	Baseline	3	Shannon	4.31027
11	Resilient	Baseline	3	Richness	133
11	Resilient	Baseline	3	Shannon	4.08728
12	Resilient	Baseline	1	Richness	93
12	Resilient	Baseline	1	Shannon	3.87858
12	Resilient	Baseline	2	Richness	107
12	Resilient	Baseline	2	Shannon	3.89442
12	Resilient	Baseline	3	Richness	143
12	Resilient	Baseline	3	Shannon	4.02244
13	Sensitive	Baseline	1	Richness	173
13	Sensitive	Baseline	1	Shannon	4.39534
13	Sensitive	Baseline	2	Richness	149
13	Sensitive	Baseline	2	Shannon	4.36803
13	Sensitive	Baseline	3	Richness	174
13	Sensitive	Baseline	3	Shannon	4.45026
14	Sensitive	Baseline	1	Richness	157
14	Sensitive	Baseline	1	Shannon	4.30384
14	Sensitive	Baseline	2	Richness	149
14	Sensitive	Baseline	2	Shannon	4.27464
14	Sensitive	Baseline	3	Richness	155
14	Sensitive	Baseline	3	Shannon	4.37687
15	Sensitive	Baseline	1	Richness	78
15	Sensitive	Baseline	1	Shannon	3.2092
15	Sensitive	Baseline	2	Richness	86
15	Sensitive	Baseline	2	Shannon	3.34049
15	Sensitive	Baseline	3	Richness	83
15	Sensitive	Baseline	3	Shannon	3.16216
18	Resilient	Baseline	1	Richness	106
18	Resilient	Baseline	1	Shannon	3.82558
18	Resilient	Baseline	2	Richness	104
18	Resilient	Baseline	2	Shannon	3.85369
18	Resilient	Baseline	3	Richness	123
18	Resilient	Baseline	3	Shannon	3.97643

## Sheet: Fig 4C
taxon_label	taxon_id	taxon_name	taxon_rank	diff_Baseline	diff_Cd0	diff_Cd20	padj_Baseline	padj_Cd0	padj_Cd20	diff_Baseline_adj	diff_Cd0_adj	diff_Cd20_adj	diff_Baseline_abs	diff_Cd0_abs	diff_Cd20_abs	taxon_label_rend	label_Baseline	label_Cd0	label_Cd20	color_Baseline	color_Cd0	color_Cd20
k01	ab	Bacteria	Kingdom	0.355574	0.559549	-0.324848	0.402428	0.409243	0.522713	0	0	0	0	0	0	Bacteria				#BEBEBEFF	#BEBEBEFF	#BEBEBEFF
p06	ac	ZZZ	Phylum	0.473574	1.47182	-0.106816	0.339508	0.547049	0.79072	0	0	0	0	0	0	ZZZ				#BEBEBEFF	#BEBEBEFF	#BEBEBEFF
p03	ad	Firmicutes	Phylum	0.0417263	-0.404494	-0.727204	0.856182	0.49275	0.0688347	0	0	0	0	0	0	Firmicutes				#BEBEBEFF	#BEBEBEFF	#BEBEBEFF
p01	ae	Actinobacteria	Phylum	1.90342	0.662186	0.491473	0.0438567	0.479196	0.695555	1.90342	0	0	1.90342	0	0	Actinobacteria	p01			#ADC9EEFF	#BEBEBEFF	#BEBEBEFF
p05	af	Verrucomicrobia	Phylum	0.171184	1.52132	1.37276	0.909966	0.258768	0.486964	0	0	0	0	0	0	Verrucomicrobia				#BEBEBEFF	#BEBEBEFF	#BEBEBEFF
p04	ag	Proteobacteria	Phylum	-0.337905	-1.25448	-0.901995	0.357744	0.198771	0.111859	0	0	0	0	0	0	Proteobacteria				#BEBEBEFF	#BEBEBEFF	#BEBEBEFF
p02	ah	Bacteroidetes	Phylum	0.430977	0.982753	0.967211	0.378778	0.0786344	0.0667222	0	0	0	0	0	0	Bacteroidetes				#BEBEBEFF	#BEBEBEFF	#BEBEBEFF
c11	ai	ZZZ	Class	0.504455	1.42307	-0.106484	0.340232	0.543732	0.794875	0	0	0	0	0	0	ZZZ				#BEBEBEFF	#BEBEBEFF	#BEBEBEFF
c04	aj	Bacilli	Class	0.301373	0.0207603	-0.138181	0.492845	0.937119	0.88299	0	0	0	0	0	0	Bacilli				#BEBEBEFF	#BEBEBEFF	#BEBEBEFF
c06	ak	Erysipelotrichia	Class	-0.814501	-1.9791	-2.77001	0.224233	0.153999	0.101539	0	0	0	0	0	0	Erysipelotrichia				#BEBEBEFF	#BEBEBEFF	#BEBEBEFF
c01	al	Actinobacteria	Class	1.97141	0.400661	0.478316	0.0498892	0.599241	0.777669	1.97141	0	0	1.97141	0	0	Actinobacteria	c01			#AAC8EDFF	#BEBEBEFF	#BEBEBEFF
c02	am	Coriobacteriia	Class	1.56834	0.634573	0.405221	0.0445979	0.429231	0.651159	1.56834	0	0	1.56834	0	0	Coriobacteriia	c02			#BAD3F4FF	#BEBEBEFF	#BEBEBEFF
c10	an	Verrucomicrobiae	Class	0.196823	1.51974	1.20719	0.913236	0.274439	0.489426	0	0	0	0	0	0	Verrucomicrobiae				#BEBEBEFF	#BEBEBEFF	#BEBEBEFF
c05	ao	Clostridia	Class	-0.183789	-0.406349	-1.05123	0.562972	0.259956	0.00857066	0	0	-1.05123	0	0	1.05123	Clostridia			c05	#BEBEBEFF	#BEBEBEFF	#97FD97FF
c08	ap	Deltaproteobacteria	Class	-3.79158	-2.84116	-1.99623	0.0273388	0.15815	0.153087	-3.79158	0	0	3.79158	0	0	Deltaproteobacteria	c08			#50BC4DFF	#BEBEBEFF	#BEBEBEFF
c09	aq	Gammaproteobacteria	Class	0.00429098	-1.12567	-1.19403	0.886918	0.2986	0.278447	0	0	0	0	0	0	Gammaproteobacteria				#BEBEBEFF	#BEBEBEFF	#BEBEBEFF
c07	ar	Negativicutes	Class	-0.0504075	0.872199	0.580579	0.95478	0.198173	0.432975	0	0	0	0	0	0	Negativicutes				#BEBEBEFF	#BEBEBEFF	#BEBEBEFF
c03	as	Bacteroidia	Class	0.443857	0.937876	0.957796	0.376824	0.078637	0.0679502	0	0	0	0	0	0	Bacteroidia				#BEBEBEFF	#BEBEBEFF	#BEBEBEFF
o15	at	ZZZ	Order	0.521072	1.54458	-0.146171	0.339182	0.545565	0.792308	0	0	0	0	0	0	ZZZ				#BEBEBEFF	#BEBEBEFF	#BEBEBEFF
o06	au	Lactobacillales	Order	0.354952	0.0440933	-0.165971	0.496898	0.93418	0.887114	0	0	0	0	0	0	Lactobacillales				#BEBEBEFF	#BEBEBEFF	#BEBEBEFF
o08	av	Erysipelotrichales	Order	-0.871522	-1.91348	-2.33536	0.221383	0.153801	0.098758	0	0	0	0	0	0	Erysipelotrichales				#BEBEBEFF	#BEBEBEFF	#BEBEBEFF
o02	aw	Bifidobacteriales	Order	2.04816	0.44714	0.332402	0.0471745	0.600971	0.780203	2.04816	0	0	2.04816	0	0	Bifidobacteriales	o02			#A8C5EBFF	#BEBEBEFF	#BEBEBEFF
o01	ax	Actinomycetales	Order	0.27696	1.4833	1.77997	0.825935	0.619902	0.478669	0	0	0	0	0	0	Actinomycetales				#BEBEBEFF	#BEBEBEFF	#BEBEBEFF
o03	ay	Coriobacteriales	Order	1.55604	0.662145	0.463819	0.0435643	0.428293	0.654776	1.55604	0	0	1.55604	0	0	Coriobacteriales	o03			#BAD3F4FF	#BEBEBEFF	#BEBEBEFF
o14	az	Verrucomicrobiales	Order	0.20225	1.35852	1.37147	0.911259	0.259465	0.47915	0	0	0	0	0	0	Verrucomicrobiales				#BEBEBEFF	#BEBEBEFF	#BEBEBEFF
o07	ba	Clostridiales	Order	-0.164682	-0.404578	-1.02495	0.563136	0.259904	0.00867223	0	0	-1.02495	0	0	1.02495	Clostridiales			o07	#BEBEBEFF	#BEBEBEFF	#97FD97FF
o10	bb	Desulfovibrionales	Order	-3.80195	-2.8099	-1.97779	0.0271018	0.158935	0.158994	-3.80195	0	0	3.80195	0	0	Desulfovibrionales	o10			#50BB4DFF	#BEBEBEFF	#BEBEBEFF
o12	bc	Enterobacteriales	Order	2.23045	-0.940175	2.35341	0.369756	0.380995	0.308166	0	0	0	0	0	0	Enterobacteriales				#BEBEBEFF	#BEBEBEFF	#BEBEBEFF
o13	bd	Pasteurellales	Order	-0.509948	-0.85366	-1.14145	0.775115	0.747786	0.702734	0	0	0	0	0	0	Pasteurellales				#BEBEBEFF	#BEBEBEFF	#BEBEBEFF
o11	be	Betaproteobacteriales	Order	-1.76042	-1.05711	-4.84495	0.699953	0.630075	0.0830539	0	0	0	0	0	0	Betaproteobacteriales				#BEBEBEFF	#BEBEBEFF	#BEBEBEFF
o09	bf	Selenomonadales	Order	-0.145441	0.77656	0.539445	0.955352	0.197515	0.428403	0	0	0	0	0	0	Selenomonadales				#BEBEBEFF	#BEBEBEFF	#BEBEBEFF
o04	bg	Bacteroidales	Order	0.402772	0.952194	0.87742	0.377792	0.0778785	0.067803	0	0	0	0	0	0	Bacteroidales				#BEBEBEFF	#BEBEBEFF	#BEBEBEFF
o05	bh	Sphingobacteriales	Order	0.562837	NA	NA	0.653475	NA	NA	0	0	0	0	0	0	Sphingobacteriales				#BEBEBEFF	#BEBEBEFF	#BEBEBEFF
f27	bi	ZZZ	Family	0.50988	1.46059	-0.139161	0.338411	0.546003	0.795151	0	0	0	0	0	0	ZZZ				#BEBEBEFF	#BEBEBEFF	#BEBEBEFF
f12	bj	Streptococcaceae	Family	0.363158	-0.0618993	-0.181276	0.496226	0.934722	0.814136	0	0	0	0	0	0	*Streptococcaceae*				#BEBEBEFF	#BEBEBEFF	#BEBEBEFF
f19	bk	Erysipelotrichaceae	Family	-0.879117	-1.81951	-2.468	0.224793	0.155058	0.102036	0	0	0	0	0	0	*Erysipelotrichaceae*				#BEBEBEFF	#BEBEBEFF	#BEBEBEFF
f11	bl	Lactobacillaceae	Family	NA	0.793684	2.64385	NA	0.701699	0.359104	0	0	0	0	0	0	*Lactobacillaceae*				#BEBEBEFF	#BEBEBEFF	#BEBEBEFF
f02	bm	Bifidobacteriaceae	Family	2.01264	0.45169	0.226794	0.0472089	0.602585	0.777982	2.01264	0	0	2.01264	0	0	*Bifidobacteriaceae*	f02			#A9C6ECFF	#BEBEBEFF	#BEBEBEFF
f01	bn	Actinomycetaceae	Family	0.215183	1.15914	1.65641	0.805285	0.658068	0.471923	0	0	0	0	0	0	*Actinomycetaceae*				#BEBEBEFF	#BEBEBEFF	#BEBEBEFF
f04	bo	Eggerthellaceae	Family	0.475354	-1.27815	-1.08948	0.778975	0.518446	0.386689	0	0	0	0	0	0	*Eggerthellaceae*				#BEBEBEFF	#BEBEBEFF	#BEBEBEFF
f03	bp	Coriobacteriaceae	Family	1.7388	0.864037	1.09153	0.0338088	0.477483	0.41503	1.7388	0	0	1.7388	0	0	*Coriobacteriaceae*	f03			#B3CEF1FF	#BEBEBEFF	#BEBEBEFF
f26	bq	Akkermansiaceae	Family	0.23965	1.47473	1.33171	0.912038	0.25871	0.495317	0	0	0	0	0	0	*Akkermansiaceae*				#BEBEBEFF	#BEBEBEFF	#BEBEBEFF
f15	br	Family XIII	Family	-3.03434	1.04022	-0.0147217	0.172883	0.650846	0.732117	0	0	0	0	0	0	Family XIII				#BEBEBEFF	#BEBEBEFF	#BEBEBEFF
f17	bs	Peptostreptococcaceae	Family	-0.526915	-2.05818	-1.89801	0.56928	0.658336	0.558007	0	0	0	0	0	0	*Peptostreptococcaceae*				#BEBEBEFF	#BEBEBEFF	#BEBEBEFF
f13	bt	Christensenellaceae	Family	0.313855	-0.732327	-1.37694	0.903692	0.830303	0.558587	0	0	0	0	0	0	*Christensenellaceae*				#BEBEBEFF	#BEBEBEFF	#BEBEBEFF
f14	bu	Clostridiaceae 1	Family	NA	-1.59265	1.31007	NA	0.620441	0.667619	0	0	0	0	0	0	*Clostridiaceae* 1				#BEBEBEFF	#BEBEBEFF	#BEBEBEFF
f22	bv	Desulfovibrionaceae	Family	-3.84891	-2.68574	-2.08375	0.0275508	0.161425	0.155326	-3.84891	0	0	3.84891	0	0	*Desulfovibrionaceae*	f22			#4FBA4CFF	#BEBEBEFF	#BEBEBEFF
f24	bw	Enterobacteriaceae	Family	1.96333	-0.949767	2.22887	0.370082	0.379645	0.323701	0	0	0	0	0	0	*Enterobacteriaceae*				#BEBEBEFF	#BEBEBEFF	#BEBEBEFF
f25	bx	Pasteurellaceae	Family	-0.441961	-0.748144	-0.837736	0.808831	0.695406	0.737381	0	0	0	0	0	0	*Pasteurellaceae*				#BEBEBEFF	#BEBEBEFF	#BEBEBEFF
f23	by	Burkholderiaceae	Family	-1.68434	-1.20593	-4.98275	0.707522	0.624235	0.0841167	0	0	0	0	0	0	*Burkholderiaceae*				#BEBEBEFF	#BEBEBEFF	#BEBEBEFF
f16	bz	Lachnospiraceae	Family	0.200489	-0.462867	-1.19409	0.638792	0.190755	0.000158734	0	0	-1.19409	0	0	1.19409	*Lachnospiraceae*			f16	#BEBEBEFF	#BEBEBEFF	#93F993FF
f18	ca	Ruminococcaceae	Family	-0.763721	-0.135466	-0.498271	0.0975462	0.778479	0.138121	0	0	0	0	0	0	*Ruminococcaceae*				#BEBEBEFF	#BEBEBEFF	#BEBEBEFF
f20	cb	Acidaminococcaceae	Family	-2.70284	0.14482	-0.356947	0.026086	0.881143	0.821402	-2.70284	0	0	2.70284	0	0	*Acidaminococcaceae*	f20			#6DD56AFF	#BEBEBEFF	#BEBEBEFF
f21	cc	Veillonellaceae	Family	3.9741	1.86603	1.07469	0.123952	0.455504	0.847806	0	0	0	0	0	0	*Veillonellaceae*				#BEBEBEFF	#BEBEBEFF	#BEBEBEFF
f07	cd	Prevotellaceae	Family	3.98574	-0.0743003	-0.186231	0.328606	0.884752	0.863354	0	0	0	0	0	0	*Prevotellaceae*				#BEBEBEFF	#BEBEBEFF	#BEBEBEFF
f06	ce	Marinifilaceae	Family	1.14567	-0.299916	0.587568	0.0734906	0.839272	0.785073	0	0	0	0	0	0	*Marinifilaceae*				#BEBEBEFF	#BEBEBEFF	#BEBEBEFF
f10	cf	Sphingobacteriaceae	Family	0.902589	NA	NA	0.625351	NA	NA	0	0	0	0	0	0	*Sphingobacteriaceae*				#BEBEBEFF	#BEBEBEFF	#BEBEBEFF
f08	cg	Rikenellaceae	Family	-0.42603	0.613547	0.728898	0.628019	0.53692	0.131093	0	0	0	0	0	0	*Rikenellaceae*				#BEBEBEFF	#BEBEBEFF	#BEBEBEFF
f09	ch	Tannerellaceae	Family	2.72474	4.69729	6.04496	0.131074	0.0166849	0.000282523	0	4.69729	6.04496	0	4.69729	6.04496	*Tannerellaceae*		f09	f09	#BEBEBEFF	#357FBAFF	#1F77B4FF
f05	ci	Bacteroidaceae	Family	-0.155181	0.768515	1.01868	0.853809	0.342677	0.364731	0	0	0	0	0	0	*Bacteroidaceae*				#BEBEBEFF	#BEBEBEFF	#BEBEBEFF
g89	cj	ZZZ	Genus	0.493416	1.59977	-0.100655	0.338307	0.542909	0.797902	0	0	0	0	0	0	ZZZ				#BEBEBEFF	#BEBEBEFF	#BEBEBEFF
g17	ck	Lactococcus	Genus	3.21901	0.00773263	0.377899	0.223466	0.714217	0.665034	0	0	0	0	0	0	*Lactococcus*				#BEBEBEFF	#BEBEBEFF	#BEBEBEFF
g18	cl	Streptococcus	Genus	0.292408	-0.0791481	-0.183459	0.596083	0.944434	0.802282	0	0	0	0	0	0	*Streptococcus*				#BEBEBEFF	#BEBEBEFF	#BEBEBEFF
g73	cm	Turicibacter	Genus	2.27616	-0.2339	1.45879	0.423685	0.801329	0.657321	0	0	0	0	0	0	*Turicibacter*				#BEBEBEFF	#BEBEBEFF	#BEBEBEFF
g16	cn	Lactobacillus	Genus	NA	0.85624	2.86722	NA	0.716641	0.344551	0	0	0	0	0	0	*Lactobacillus*				#BEBEBEFF	#BEBEBEFF	#BEBEBEFF
g71	co	Erysipelotrichaceae UCG-003	Genus	-3.51611	-1.57357	-1.52146	0.0133231	0.439418	0.669829	-3.51611	0	0	3.51611	0	0	*Erysipelotrichaceae* UCG-003	g71			#58C254FF	#BEBEBEFF	#BEBEBEFF
g69	cp	Catenibacterium	Genus	-0.530864	-1.1965	-2.4222	0.76716	0.699478	0.507145	0	0	0	0	0	0	*Catenibacterium*				#BEBEBEFF	#BEBEBEFF	#BEBEBEFF
g70	cq	Erysipelatoclostridium	Genus	2.20143	2.03803	1.34217	0.398807	0.382712	0.654971	0	0	0	0	0	0	*Erysipelatoclostridium*				#BEBEBEFF	#BEBEBEFF	#BEBEBEFF
g72	cr	Holdemanella	Genus	3.13291	2.09644	0.746362	0.18607	0.567184	0.748166	0	0	0	0	0	0	*Holdemanella*				#BEBEBEFF	#BEBEBEFF	#BEBEBEFF
g02	cs	Bifidobacterium	Genus	1.99206	0.443227	0.323848	0.0468758	0.596859	0.781054	1.99206	0	0	1.99206	0	0	*Bifidobacterium*	g02			#AAC7ECFF	#BEBEBEFF	#BEBEBEFF
g01	ct	Actinomyces	Genus	0.328448	1.26817	1.74738	0.804236	0.643634	0.487833	0	0	0	0	0	0	*Actinomyces*				#BEBEBEFF	#BEBEBEFF	#BEBEBEFF
g06	cu	Senegalimassilia	Genus	1.43556	0.504042	-1.16999	0.463339	0.766018	0.72199	0	0	0	0	0	0	*Senegalimassilia*				#BEBEBEFF	#BEBEBEFF	#BEBEBEFF
g07	cv	Slackia	Genus	-0.852428	-1.52936	-2.56423	0.594231	0.623966	0.425555	0	0	0	0	0	0	*Slackia*				#BEBEBEFF	#BEBEBEFF	#BEBEBEFF
g05	cw	Eggerthella	Genus	0.956987	0.802228	0.899322	0.617024	0.810955	0.725085	0	0	0	0	0	0	*Eggerthella*				#BEBEBEFF	#BEBEBEFF	#BEBEBEFF
g04	cx	Adlercreutzia	Genus	-0.991131	-0.697836	-0.943911	0.653385	0.784576	0.683596	0	0	0	0	0	0	*Adlercreutzia*				#BEBEBEFF	#BEBEBEFF	#BEBEBEFF
g03	cy	Collinsella	Genus	1.75763	0.827596	1.05697	0.0333831	0.474256	0.414511	1.75763	0	0	1.75763	0	0	*Collinsella*	g03			#B3CEF1FF	#BEBEBEFF	#BEBEBEFF
g88	cz	Akkermansia	Genus	0.0792421	1.47071	1.40162	0.905716	0.259103	0.496818	0	0	0	0	0	0	*Akkermansia*				#BEBEBEFF	#BEBEBEFF	#BEBEBEFF
g21	da	Family XIII AD3011 group	Genus	-3.28645	0.826152	-0.0316555	0.171404	0.65576	0.719877	0	0	0	0	0	0	Family XIII AD3011 group				#BEBEBEFF	#BEBEBEFF	#BEBEBEFF
g48	db	Romboutsia	Genus	-0.821931	-1.74203	-2.0538	0.379526	0.581552	0.442232	0	0	0	0	0	0	*Romboutsia*				#BEBEBEFF	#BEBEBEFF	#BEBEBEFF
g47	dc	Intestinibacter	Genus	1.83007	2.79111	2.58981	0.354713	0.27357	0.322786	0	0	0	0	0	0	*Intestinibacter*				#BEBEBEFF	#BEBEBEFF	#BEBEBEFF
g19	dd	Christensenellaceae R-7 group	Genus	0.041175	-0.545091	-1.19099	0.905522	0.830197	0.554263	0	0	0	0	0	0	*Christensenellaceae* R-7 group				#BEBEBEFF	#BEBEBEFF	#BEBEBEFF
g20	de	Clostridiaceae 1 Clostridium sensu stricto 1	Genus	NA	-1.62857	1.26572	NA	0.614954	0.664799	0	0	0	0	0	0	*Clostridium sensu stricto* 1				#BEBEBEFF	#BEBEBEFF	#BEBEBEFF
g80	df	Bilophila	Genus	-4.21151	-2.80384	-1.77807	0.0317827	0.172821	0.236101	-4.21151	0	0	4.21151	0	0	*Bilophila*	g80			#45B242FF	#BEBEBEFF	#BEBEBEFF
g81	dg	Desulfovibrio	Genus	-0.432981	0.108542	-0.90551	0.731696	0.730242	0.663143	0	0	0	0	0	0	*Desulfovibrio*				#BEBEBEFF	#BEBEBEFF	#BEBEBEFF
g86	dh	Escherichia-Shigella	Genus	3.17647	-0.517021	3.25728	0.149692	0.806538	0.12808	0	0	0	0	0	0	*Escherichia-Shigella*				#BEBEBEFF	#BEBEBEFF	#BEBEBEFF
g87	di	Haemophilus	Genus	-0.481613	-0.661684	-0.918697	0.766964	0.725689	0.731641	0	0	0	0	0	0	*Haemophilus*				#BEBEBEFF	#BEBEBEFF	#BEBEBEFF
g82	dj	Achromobacter	Genus	-0.747725	NA	-0.78757	0.713346	NA	0.653011	0	0	0	0	0	0	*Achromobacter*				#BEBEBEFF	#BEBEBEFF	#BEBEBEFF
g84	dk	Sutterella	Genus	-3.49737	-4.00132	-3.41073	0.107598	0.369465	0.278806	0	0	0	0	0	0	*Sutterella*				#BEBEBEFF	#BEBEBEFF	#BEBEBEFF
g83	dl	Parasutterella	Genus	-3.76449	-3.67209	-4.94345	0.408397	0.57083	0.336312	0	0	0	0	0	0	*Parasutterella*				#BEBEBEFF	#BEBEBEFF	#BEBEBEFF
g85	dm	Enterobacteriaceae NA	Genus	-1.28791	-0.196997	-0.663966	0.555683	0.704905	0.650524	0	0	0	0	0	0	*Enterobacteriaceae* NA				#BEBEBEFF	#BEBEBEFF	#BEBEBEFF
g37	dn	Lachnospiraceae UCG-010	Genus	-6.20832	-0.0706075	-1.81287	0.0949357	0.749869	0.471276	0	0	0	0	0	0	*Lachnospiraceae* UCG-010				#BEBEBEFF	#BEBEBEFF	#BEBEBEFF
g68	do	Subdoligranulum	Genus	0.887159	1.44747	0.671464	0.166873	0.065609	0.286315	0	0	0	0	0	0	*Subdoligranulum*				#BEBEBEFF	#BEBEBEFF	#BEBEBEFF
g59	dp	Ruminococcaceae UBA1819	Genus	0.425939	0.688438	-0.174927	0.672531	0.647233	0.798662	0	0	0	0	0	0	*Ruminococcaceae* UBA1819				#BEBEBEFF	#BEBEBEFF	#BEBEBEFF
g52	dq	Negativibacillus	Genus	0.761586	0.780317	0.682232	0.673576	0.68771	0.676375	0	0	0	0	0	0	*Negativibacillus*				#BEBEBEFF	#BEBEBEFF	#BEBEBEFF
g66	dr	Ruminococcus 1	Genus	-0.865468	0.403808	1.32851	0.560825	0.824661	0.556226	0	0	0	0	0	0	*Ruminococcus* 1				#BEBEBEFF	#BEBEBEFF	#BEBEBEFF
g67	ds	Ruminococcus 2	Genus	-2.94813	-3.81325	-4.54068	0.0850835	0.0371237	0.0089948	0	-3.81325	-4.54068	0	3.81325	4.54068	*Ruminococcus* 2		g67	g67	#BEBEBEFF	#50BB4DFF	#3BAA39FF
g54	dt	Ruminiclostridium 5	Genus	0.0832599	-1.45618	-1.13241	0.902381	0.515536	0.383964	0	0	0	0	0	0	*Ruminiclostridium* 5				#BEBEBEFF	#BEBEBEFF	#BEBEBEFF
g49	du	Butyricicoccus	Genus	0.440528	-1.12834	0.0865186	0.597003	0.263107	0.929976	0	0	0	0	0	0	*Butyricicoccus*				#BEBEBEFF	#BEBEBEFF	#BEBEBEFF
g64	dv	Ruminococcaceae UCG-013	Genus	-3.53575	-0.436142	-0.296725	0.467392	0.775639	0.882686	0	0	0	0	0	0	*Ruminococcaceae* UCG-013				#BEBEBEFF	#BEBEBEFF	#BEBEBEFF
g56	dw	Ruminiclostridium 9	Genus	-5.41902	0.489631	-0.0790073	0.0125494	0.72131	0.713404	-5.41902	0	0	5.41902	0	0	*Ruminiclostridium* 9	g56			#2CA02CFF	#BEBEBEFF	#BEBEBEFF
g62	dx	Ruminococcaceae UCG-004	Genus	-0.807526	NA	NA	0.72486	NA	NA	0	0	0	0	0	0	*Ruminococcaceae* UCG-004				#BEBEBEFF	#BEBEBEFF	#BEBEBEFF
g57	dy	Ruminococcaceae NA	Genus	2.31895	NA	0.105563	0.186884	NA	0.768787	0	0	0	0	0	0	*Ruminococcaceae* NA				#BEBEBEFF	#BEBEBEFF	#BEBEBEFF
g51	dz	Flavonifractor	Genus	2.49547	-0.0414685	1.97167	0.483635	0.777684	0.413546	0	0	0	0	0	0	*Flavonifractor*				#BEBEBEFF	#BEBEBEFF	#BEBEBEFF
g55	ea	Ruminiclostridium 6	Genus	2.6233	2.20081	0.852664	0.447731	0.517735	0.699698	0	0	0	0	0	0	*Ruminiclostridium* 6				#BEBEBEFF	#BEBEBEFF	#BEBEBEFF
g58	eb	Ruminococcaceae NK4A214 group	Genus	1.08562	1.15911	3.34012	0.668945	0.699502	0.278111	0	0	0	0	0	0	*Ruminococcaceae* NK4A214 group				#BEBEBEFF	#BEBEBEFF	#BEBEBEFF
g60	ec	Ruminococcaceae UCG-002	Genus	-2.28834	-2.26579	-1.66563	0.0354393	0.0541095	0.193086	-2.28834	0	0	2.28834	0	0	*Ruminococcaceae* UCG-002	g60			#77DF75FF	#BEBEBEFF	#BEBEBEFF
g53	ed	Oscillibacter	Genus	1.4004	1.00445	0.870214	0.449624	0.578606	0.695854	0	0	0	0	0	0	*Oscillibacter*				#BEBEBEFF	#BEBEBEFF	#BEBEBEFF
g61	ee	Ruminococcaceae UCG-003	Genus	-1.96983	0.671311	-0.111641	0.216161	0.676102	0.758935	0	0	0	0	0	0	*Ruminococcaceae* UCG-003				#BEBEBEFF	#BEBEBEFF	#BEBEBEFF
g63	ef	Ruminococcaceae UCG-005	Genus	-4.52388	-2.49318	-5.76286	0.0514248	0.417647	0.0583406	0	0	0	0	0	0	*Ruminococcaceae* UCG-005				#BEBEBEFF	#BEBEBEFF	#BEBEBEFF
g50	eg	Faecalibacterium	Genus	-0.355724	-0.165747	0.535269	0.503156	0.895497	0.513149	0	0	0	0	0	0	*Faecalibacterium*				#BEBEBEFF	#BEBEBEFF	#BEBEBEFF
g41	eh	[Eubacterium] hallii group	Genus	0.408093	0.469569	0.393747	0.674179	0.516752	0.810416	0	0	0	0	0	0	[Eubacterium] hallii group				#BEBEBEFF	#BEBEBEFF	#BEBEBEFF
g65	ei	Ruminococcaceae UCG-014	Genus	-0.770211	0.277693	-0.833704	0.63058	0.751756	0.682722	0	0	0	0	0	0	*Ruminococcaceae* UCG-014				#BEBEBEFF	#BEBEBEFF	#BEBEBEFF
g42	ej	[Eubacterium] ventriosum group	Genus	-1.84259	NA	-0.312114	0.430548	NA	0.699353	0	0	0	0	0	0	[Eubacterium] ventriosum group				#BEBEBEFF	#BEBEBEFF	#BEBEBEFF
g23	ek	Anaerostipes	Genus	-0.424086	-3.12861	-7.52717	0.490308	0.0245062	3.63176e-06	0	-3.12861	-7.52717	0	3.12861	7.52717	*Anaerostipes*		g23	g23	#BEBEBEFF	#62CB5FFF	#2CA02CFF
g43	el	[Eubacterium] xylanophilum group	Genus	-4.60123	NA	NA	0.173769	NA	NA	0	0	0	0	0	0	[Eubacterium] xylanophilum group				#BEBEBEFF	#BEBEBEFF	#BEBEBEFF
g40	em	[Eubacterium] eligens group	Genus	0.221482	2.48008	0.951807	0.884248	0.428494	0.782193	0	0	0	0	0	0	[Eubacterium] eligens group				#BEBEBEFF	#BEBEBEFF	#BEBEBEFF
g30	en	Lachnospira	Genus	-1.28242	-2.78976	-2.19338	0.713804	0.149555	0.082182	0	0	0	0	0	0	*Lachnospira*				#BEBEBEFF	#BEBEBEFF	#BEBEBEFF
g34	eo	Lachnospiraceae ND3007 group	Genus	0.769407	1.1094	1.57923	0.177145	0.276408	0.0166878	0	0	1.57923	0	0	1.57923	*Lachnospiraceae* ND3007 group			g34	#BEBEBEFF	#BEBEBEFF	#B9D3F4FF
g25	ep	Coprococcus 1	Genus	-0.755818	-0.524525	-0.596607	0.0864167	0.761772	0.605734	0	0	0	0	0	0	*Coprococcus* 1				#BEBEBEFF	#BEBEBEFF	#BEBEBEFF
g74	eq	Acidaminococcus	Genus	1.75892	2.57547	1.36832	0.405742	0.347438	0.598822	0	0	0	0	0	0	*Acidaminococcus*				#BEBEBEFF	#BEBEBEFF	#BEBEBEFF
g75	er	Phascolarctobacterium	Genus	-2.74451	-0.840628	-0.599447	0.0259119	0.471861	0.664329	-2.74451	0	0	2.74451	0	0	*Phascolarctobacterium*	g75			#6CD469FF	#BEBEBEFF	#BEBEBEFF
g78	es	Veillonella	Genus	0.507351	-0.536498	-1.97676	0.779407	0.8774	0.482797	0	0	0	0	0	0	*Veillonella*				#BEBEBEFF	#BEBEBEFF	#BEBEBEFF
g76	et	Dialister	Genus	1.96234	1.26849	0.826266	0.442951	0.648111	0.804498	0	0	0	0	0	0	*Dialister*				#BEBEBEFF	#BEBEBEFF	#BEBEBEFF
g77	eu	Megamonas	Genus	4.84156	6.96494	5.92528	0.152225	0.202032	0.254632	0	0	0	0	0	0	*Megamonas*				#BEBEBEFF	#BEBEBEFF	#BEBEBEFF
g32	ev	Lachnospiraceae FCS020 group	Genus	-0.052467	0.138032	0.816118	0.856894	0.800646	0.721112	0	0	0	0	0	0	*Lachnospiraceae* FCS020 group				#BEBEBEFF	#BEBEBEFF	#BEBEBEFF
g35	ew	Lachnospiraceae NK4A136 group	Genus	0.52903	1.48409	3.33486	0.881446	0.557896	0.221934	0	0	0	0	0	0	*Lachnospiraceae* NK4A136 group				#BEBEBEFF	#BEBEBEFF	#BEBEBEFF
g45	ex	[Ruminococcus] gnavus group	Genus	-1.01688	-0.517589	-0.531468	0.740788	0.805214	0.780672	0	0	0	0	0	0	[Ruminococcus] gnavus group				#BEBEBEFF	#BEBEBEFF	#BEBEBEFF
g27	ey	Dorea	Genus	0.178358	-0.111326	-1.4864	0.795324	0.886309	0.10032	0	0	0	0	0	0	*Dorea*				#BEBEBEFF	#BEBEBEFF	#BEBEBEFF
g26	ez	Coprococcus 3	Genus	-0.295199	-0.972178	-1.49654	0.828914	0.638307	0.433447	0	0	0	0	0	0	*Coprococcus* 3				#BEBEBEFF	#BEBEBEFF	#BEBEBEFF
g33	fa	Lachnospiraceae NA	Genus	0.819138	-0.465418	1.46063	0.242163	0.904002	0.101431	0	0	0	0	0	0	*Lachnospiraceae* NA				#BEBEBEFF	#BEBEBEFF	#BEBEBEFF
g36	fb	Lachnospiraceae UCG-004	Genus	-1.86664	-2.68978	-0.193963	0.24648	0.587551	0.852476	0	0	0	0	0	0	*Lachnospiraceae* UCG-004				#BEBEBEFF	#BEBEBEFF	#BEBEBEFF
g29	fc	Lachnoclostridium	Genus	0.863976	2.83318	1.48477	0.920652	0.452805	0.692167	0	0	0	0	0	0	*Lachnoclostridium*				#BEBEBEFF	#BEBEBEFF	#BEBEBEFF
g24	fd	Blautia	Genus	0.468104	0.0801263	0.108352	0.284355	0.87533	0.88595	0	0	0	0	0	0	*Blautia*				#BEBEBEFF	#BEBEBEFF	#BEBEBEFF
g44	fe	[Ruminococcus] gauvreauii group	Genus	-5.04579	-1.91086	-0.510293	0.448437	0.648548	0.841923	0	0	0	0	0	0	[Ruminococcus] gauvreauii group				#BEBEBEFF	#BEBEBEFF	#BEBEBEFF
g11	ff	Paraprevotella	Genus	-2.80794	0.0705698	-0.42311	0.379905	0.75444	0.682949	0	0	0	0	0	0	*Paraprevotella*				#BEBEBEFF	#BEBEBEFF	#BEBEBEFF
g12	fg	Prevotella 9	Genus	6.34164	0.214508	-0.151096	0.208514	0.878536	0.866973	0	0	0	0	0	0	*Prevotella* 9				#BEBEBEFF	#BEBEBEFF	#BEBEBEFF
g09	fh	Butyricimonas	Genus	2.22445	0.750381	0.0674761	0.340201	0.713246	0.762732	0	0	0	0	0	0	*Butyricimonas*				#BEBEBEFF	#BEBEBEFF	#BEBEBEFF
g10	fi	Odoribacter	Genus	1.42945	0.151477	1.66202	0.302926	0.883017	0.578841	0	0	0	0	0	0	*Odoribacter*				#BEBEBEFF	#BEBEBEFF	#BEBEBEFF
g15	fj	Pedobacter	Genus	0.930771	NA	NA	0.597659	NA	NA	0	0	0	0	0	0	*Pedobacter*				#BEBEBEFF	#BEBEBEFF	#BEBEBEFF
g13	fk	Alistipes	Genus	-0.373532	0.582937	0.792838	0.635033	0.544858	0.135209	0	0	0	0	0	0	*Alistipes*				#BEBEBEFF	#BEBEBEFF	#BEBEBEFF
g14	fl	Parabacteroides	Genus	2.92452	4.76203	5.99383	0.118497	0.0167381	0.000284526	0	4.76203	5.99383	0	4.76203	5.99383	*Parabacteroides*		g14	g14	#BEBEBEFF	#317DB8FF	#1F77B4FF
g08	fm	Bacteroides	Genus	-0.161638	0.813059	1.01487	0.856549	0.337725	0.36533	0	0	0	0	0	0	*Bacteroides*				#BEBEBEFF	#BEBEBEFF	#BEBEBEFF
g46	fn	[Ruminococcus] torques group	Genus	-0.124977	-0.468804	-1.97354	0.939597	0.757954	0.612388	0	0	0	0	0	0	[Ruminococcus] torques group				#BEBEBEFF	#BEBEBEFF	#BEBEBEFF
g22	fo	Agathobacter	Genus	-0.948282	-3.34903	-4.26926	0.34399	0.0248295	0.14457	0	-3.34903	0	0	3.34903	0	*Agathobacter*		g22		#BEBEBEFF	#5CC659FF	#BEBEBEFF
g38	fp	Roseburia	Genus	-3.00041	NA	NA	0.501293	NA	NA	0	0	0	0	0	0	*Roseburia*				#BEBEBEFF	#BEBEBEFF	#BEBEBEFF
g31	fq	Lachnospiraceae CAG-56	Genus	0.458914	0.404144	-2.29903	0.750396	0.739722	0.413696	0	0	0	0	0	0	*Lachnospiraceae* CAG-56				#BEBEBEFF	#BEBEBEFF	#BEBEBEFF
g28	fr	Fusicatenibacter	Genus	0.429317	2.04932	2.43989	0.342764	0.0275069	0.00421265	0	2.04932	2.43989	0	2.04932	2.43989	*Fusicatenibacter*		g28	g28	#BEBEBEFF	#A8C5EBFF	#99BBE4FF

## Sheet: Fig 5A
Subject	Cd_grp	Treatment	Rep	Var	Value
1	Resilient	Cd20	1	unifrac_dist_Cd0	0.313002
1	Resilient	Cd20	2	unifrac_dist_Cd0	0.294655
1	Resilient	Cd20	3	unifrac_dist_Cd0	0.265863
2	Resilient	Cd20	1	unifrac_dist_Cd0	0.261618
2	Resilient	Cd20	2	unifrac_dist_Cd0	0.324684
2	Resilient	Cd20	3	unifrac_dist_Cd0	0.299059
4	Resilient	Cd20	1	unifrac_dist_Cd0	0.215099
4	Resilient	Cd20	2	unifrac_dist_Cd0	0.296384
4	Resilient	Cd20	3	unifrac_dist_Cd0	0.280213
5	Sensitive	Cd20	3	unifrac_dist_Cd0	0.54084
10	Sensitive	Cd20	1	unifrac_dist_Cd0	0.302073
10	Sensitive	Cd20	2	unifrac_dist_Cd0	0.264525
10	Sensitive	Cd20	3	unifrac_dist_Cd0	0.349261
11	Resilient	Cd20	1	unifrac_dist_Cd0	0.33538
11	Resilient	Cd20	2	unifrac_dist_Cd0	0.327318
11	Resilient	Cd20	3	unifrac_dist_Cd0	0.399977
12	Resilient	Cd20	1	unifrac_dist_Cd0	0.313502
12	Resilient	Cd20	2	unifrac_dist_Cd0	0.433529
12	Resilient	Cd20	3	unifrac_dist_Cd0	0.357509
13	Sensitive	Cd20	1	unifrac_dist_Cd0	0.222948
13	Sensitive	Cd20	2	unifrac_dist_Cd0	0.266959
13	Sensitive	Cd20	3	unifrac_dist_Cd0	0.211822
14	Sensitive	Cd20	1	unifrac_dist_Cd0	0.249273
14	Sensitive	Cd20	2	unifrac_dist_Cd0	0.309931
14	Sensitive	Cd20	3	unifrac_dist_Cd0	0.231429
15	Sensitive	Cd20	1	unifrac_dist_Cd0	0.156444
15	Sensitive	Cd20	2	unifrac_dist_Cd0	0.311991
15	Sensitive	Cd20	3	unifrac_dist_Cd0	0.181653
18	Resilient	Cd20	1	unifrac_dist_Cd0	0.347458
18	Resilient	Cd20	2	unifrac_dist_Cd0	0.341795
18	Resilient	Cd20	3	unifrac_dist_Cd0	0.310468
1	Resilient	Cd20	1	wunifrac_dist_Cd0	0.111163
1	Resilient	Cd20	2	wunifrac_dist_Cd0	0.113575
1	Resilient	Cd20	3	wunifrac_dist_Cd0	0.109126
2	Resilient	Cd20	1	wunifrac_dist_Cd0	0.0421443
2	Resilient	Cd20	2	wunifrac_dist_Cd0	0.0416977
2	Resilient	Cd20	3	wunifrac_dist_Cd0	0.0406735
4	Resilient	Cd20	1	wunifrac_dist_Cd0	0.0650402
4	Resilient	Cd20	2	wunifrac_dist_Cd0	0.0845938
4	Resilient	Cd20	3	wunifrac_dist_Cd0	0.0681589
5	Sensitive	Cd20	3	wunifrac_dist_Cd0	0.0447346
10	Sensitive	Cd20	1	wunifrac_dist_Cd0	0.100866
10	Sensitive	Cd20	2	wunifrac_dist_Cd0	0.100639
10	Sensitive	Cd20	3	wunifrac_dist_Cd0	0.103685
11	Resilient	Cd20	1	wunifrac_dist_Cd0	0.129146
11	Resilient	Cd20	2	wunifrac_dist_Cd0	0.125008
11	Resilient	Cd20	3	wunifrac_dist_Cd0	0.146171
12	Resilient	Cd20	1	wunifrac_dist_Cd0	0.0378952
12	Resilient	Cd20	2	wunifrac_dist_Cd0	0.0447444
12	Resilient	Cd20	3	wunifrac_dist_Cd0	0.0385464
13	Sensitive	Cd20	1	wunifrac_dist_Cd0	0.107404
13	Sensitive	Cd20	2	wunifrac_dist_Cd0	0.109274
13	Sensitive	Cd20	3	wunifrac_dist_Cd0	0.13153
14	Sensitive	Cd20	1	wunifrac_dist_Cd0	0.0858456
14	Sensitive	Cd20	2	wunifrac_dist_Cd0	0.069844
14	Sensitive	Cd20	3	wunifrac_dist_Cd0	0.0667312
15	Sensitive	Cd20	1	wunifrac_dist_Cd0	0.125893
15	Sensitive	Cd20	2	wunifrac_dist_Cd0	0.116269
15	Sensitive	Cd20	3	wunifrac_dist_Cd0	0.11924
18	Resilient	Cd20	1	wunifrac_dist_Cd0	0.05417
18	Resilient	Cd20	2	wunifrac_dist_Cd0	0.0550592
18	Resilient	Cd20	3	wunifrac_dist_Cd0	0.0544234

## Sheet: Fig 5B
Subject	Cd_grp	Treatment	Rep	Var	Value
1	Resilient	Cd0	1	Richness	114
1	Resilient	Cd0	1	Shannon	3.99023
1	Resilient	Cd20	1	Richness	90
1	Resilient	Cd20	1	Shannon	3.4665
18	Resilient	Cd20	1	Richness	96
18	Resilient	Cd20	1	Shannon	3.65119
18	Resilient	Cd20	2	Richness	95
18	Resilient	Cd20	2	Shannon	3.71371
18	Resilient	Cd20	3	Richness	97
18	Resilient	Cd20	3	Shannon	3.67169
1	Resilient	Cd20	2	Richness	84
1	Resilient	Cd20	2	Shannon	3.43465
1	Resilient	Cd20	3	Richness	90
1	Resilient	Cd20	3	Shannon	3.49658
2	Resilient	Cd20	1	Richness	97
2	Resilient	Cd20	1	Shannon	3.48242
2	Resilient	Cd20	2	Richness	101
2	Resilient	Cd20	2	Shannon	3.44769
2	Resilient	Cd20	3	Richness	89
2	Resilient	Cd20	3	Shannon	3.39985
4	Resilient	Cd0	1	Richness	124
4	Resilient	Cd0	1	Shannon	4.05324
1	Resilient	Cd0	2	Richness	120
1	Resilient	Cd0	2	Shannon	4.02765
4	Resilient	Cd0	2	Richness	127
4	Resilient	Cd0	2	Shannon	4.05676
4	Resilient	Cd0	3	Richness	125
4	Resilient	Cd0	3	Shannon	4.04719
5	Sensitive	Cd0	3	Richness	119
5	Sensitive	Cd0	3	Shannon	4.07116
4	Resilient	Cd20	1	Richness	117
4	Resilient	Cd20	1	Shannon	3.96579
4	Resilient	Cd20	2	Richness	117
4	Resilient	Cd20	2	Shannon	3.88413
1	Resilient	Cd0	3	Richness	102
1	Resilient	Cd0	3	Shannon	3.96363
4	Resilient	Cd20	3	Richness	100
4	Resilient	Cd20	3	Shannon	3.80625
5	Sensitive	Cd20	3	Richness	168
5	Sensitive	Cd20	3	Shannon	4.08148
2	Resilient	Cd0	1	Richness	98
2	Resilient	Cd0	1	Shannon	3.69156
2	Resilient	Cd0	2	Richness	100
2	Resilient	Cd0	2	Shannon	3.54508
10	Sensitive	Cd0	2	Richness	91
10	Sensitive	Cd0	2	Shannon	3.83466
10	Sensitive	Cd0	3	Richness	86
10	Sensitive	Cd0	3	Shannon	3.73774
11	Resilient	Cd0	1	Richness	69
11	Resilient	Cd0	1	Shannon	3.42329
11	Resilient	Cd0	2	Richness	66
11	Resilient	Cd0	2	Shannon	3.34266
2	Resilient	Cd0	3	Richness	96
2	Resilient	Cd0	3	Shannon	3.53839
11	Resilient	Cd0	3	Richness	72
11	Resilient	Cd0	3	Shannon	3.40508
12	Resilient	Cd0	1	Richness	81
12	Resilient	Cd0	1	Shannon	3.43123
12	Resilient	Cd0	2	Richness	90
12	Resilient	Cd0	2	Shannon	3.41683
12	Resilient	Cd0	3	Richness	82
12	Resilient	Cd0	3	Shannon	3.44558
10	Sensitive	Cd20	1	Richness	69
10	Sensitive	Cd20	1	Shannon	3.46298
10	Sensitive	Cd20	2	Richness	66
10	Sensitive	Cd20	2	Shannon	3.41954
10	Sensitive	Cd20	3	Richness	67
10	Sensitive	Cd20	3	Shannon	3.32282
11	Resilient	Cd20	1	Richness	73
11	Resilient	Cd20	1	Shannon	3.15028
11	Resilient	Cd20	2	Richness	86
11	Resilient	Cd20	2	Shannon	3.26035
11	Resilient	Cd20	3	Richness	67
11	Resilient	Cd20	3	Shannon	3.11041
12	Resilient	Cd20	1	Richness	67
12	Resilient	Cd20	1	Shannon	3.10935
12	Resilient	Cd20	2	Richness	55
12	Resilient	Cd20	2	Shannon	3.07737
12	Resilient	Cd20	3	Richness	55
12	Resilient	Cd20	3	Shannon	3.10048
13	Sensitive	Cd0	1	Richness	62
13	Sensitive	Cd0	1	Shannon	2.07801
13	Sensitive	Cd0	2	Richness	77
13	Sensitive	Cd0	2	Shannon	2.25515
13	Sensitive	Cd0	3	Richness	61
13	Sensitive	Cd0	3	Shannon	1.91901
14	Sensitive	Cd0	1	Richness	100
14	Sensitive	Cd0	1	Shannon	3.965
14	Sensitive	Cd0	2	Richness	87
14	Sensitive	Cd0	2	Shannon	3.89907
14	Sensitive	Cd0	3	Richness	100
14	Sensitive	Cd0	3	Shannon	3.97854
15	Sensitive	Cd0	1	Richness	41
15	Sensitive	Cd0	1	Shannon	2.1497
15	Sensitive	Cd0	2	Richness	49
15	Sensitive	Cd0	2	Shannon	2.11347
15	Sensitive	Cd0	3	Richness	43
15	Sensitive	Cd0	3	Shannon	2.0517
13	Sensitive	Cd20	1	Richness	80
13	Sensitive	Cd20	1	Shannon	3.60542
13	Sensitive	Cd20	2	Richness	73
13	Sensitive	Cd20	2	Shannon	3.50329
13	Sensitive	Cd20	3	Richness	62
13	Sensitive	Cd20	3	Shannon	3.36556
14	Sensitive	Cd20	1	Richness	96
14	Sensitive	Cd20	1	Shannon	3.74748
14	Sensitive	Cd20	2	Richness	109
14	Sensitive	Cd20	2	Shannon	3.74019
14	Sensitive	Cd20	3	Richness	101
14	Sensitive	Cd20	3	Shannon	3.8694
15	Sensitive	Cd20	1	Richness	60
15	Sensitive	Cd20	1	Shannon	3.19877
15	Sensitive	Cd20	2	Richness	65
15	Sensitive	Cd20	2	Shannon	3.1515
15	Sensitive	Cd20	3	Richness	58
15	Sensitive	Cd20	3	Shannon	3.14795
18	Resilient	Cd0	1	Richness	105
18	Resilient	Cd0	1	Shannon	3.88034
18	Resilient	Cd0	2	Richness	109
18	Resilient	Cd0	2	Shannon	3.91365
18	Resilient	Cd0	3	Richness	109
18	Resilient	Cd0	3	Shannon	3.94853

## Sheet: Fig 5C
taxon_label	taxon_id	taxon_name	taxon_rank	diff_Baseline	diff_Cd0	diff_Cd20	padj_Baseline	padj_Cd0	padj_Cd20	diff_Baseline_adj	diff_Cd0_adj	diff_Cd20_adj	diff_Baseline_abs	diff_Cd0_abs	diff_Cd20_abs	taxon_label_rend	label_Baseline	label_Cd0	label_Cd20	color_Baseline	color_Cd0	color_Cd20
k01	ab	Bacteria	Kingdom	0.355574	0.559549	-0.324848	0.402428	0.409243	0.522713	0	0	0	0	0	0	Bacteria				#BEBEBEFF	#BEBEBEFF	#BEBEBEFF
p06	ac	ZZZ	Phylum	0.473574	1.47182	-0.106816	0.339508	0.547049	0.79072	0	0	0	0	0	0	ZZZ				#BEBEBEFF	#BEBEBEFF	#BEBEBEFF
p03	ad	Firmicutes	Phylum	0.0417263	-0.404494	-0.727204	0.856182	0.49275	0.0688347	0	0	0	0	0	0	Firmicutes				#BEBEBEFF	#BEBEBEFF	#BEBEBEFF
p01	ae	Actinobacteria	Phylum	1.90342	0.662186	0.491473	0.0438567	0.479196	0.695555	1.90342	0	0	1.90342	0	0	Actinobacteria	p01			#ADC9EEFF	#BEBEBEFF	#BEBEBEFF
p05	af	Verrucomicrobia	Phylum	0.171184	1.52132	1.37276	0.909966	0.258768	0.486964	0	0	0	0	0	0	Verrucomicrobia				#BEBEBEFF	#BEBEBEFF	#BEBEBEFF
p04	ag	Proteobacteria	Phylum	-0.337905	-1.25448	-0.901995	0.357744	0.198771	0.111859	0	0	0	0	0	0	Proteobacteria				#BEBEBEFF	#BEBEBEFF	#BEBEBEFF
p02	ah	Bacteroidetes	Phylum	0.430977	0.982753	0.967211	0.378778	0.0786344	0.0667222	0	0	0	0	0	0	Bacteroidetes				#BEBEBEFF	#BEBEBEFF	#BEBEBEFF
c11	ai	ZZZ	Class	0.504455	1.42307	-0.106484	0.340232	0.543732	0.794875	0	0	0	0	0	0	ZZZ				#BEBEBEFF	#BEBEBEFF	#BEBEBEFF
c04	aj	Bacilli	Class	0.301373	0.0207603	-0.138181	0.492845	0.937119	0.88299	0	0	0	0	0	0	Bacilli				#BEBEBEFF	#BEBEBEFF	#BEBEBEFF
c06	ak	Erysipelotrichia	Class	-0.814501	-1.9791	-2.77001	0.224233	0.153999	0.101539	0	0	0	0	0	0	Erysipelotrichia				#BEBEBEFF	#BEBEBEFF	#BEBEBEFF
c01	al	Actinobacteria	Class	1.97141	0.400661	0.478316	0.0498892	0.599241	0.777669	1.97141	0	0	1.97141	0	0	Actinobacteria	c01			#AAC8EDFF	#BEBEBEFF	#BEBEBEFF
c02	am	Coriobacteriia	Class	1.56834	0.634573	0.405221	0.0445979	0.429231	0.651159	1.56834	0	0	1.56834	0	0	Coriobacteriia	c02			#BAD3F4FF	#BEBEBEFF	#BEBEBEFF
c10	an	Verrucomicrobiae	Class	0.196823	1.51974	1.20719	0.913236	0.274439	0.489426	0	0	0	0	0	0	Verrucomicrobiae				#BEBEBEFF	#BEBEBEFF	#BEBEBEFF
c05	ao	Clostridia	Class	-0.183789	-0.406349	-1.05123	0.562972	0.259956	0.00857066	0	0	-1.05123	0	0	1.05123	Clostridia			c05	#BEBEBEFF	#BEBEBEFF	#97FD97FF
c08	ap	Deltaproteobacteria	Class	-3.79158	-2.84116	-1.99623	0.0273388	0.15815	0.153087	-3.79158	0	0	3.79158	0	0	Deltaproteobacteria	c08			#50BC4DFF	#BEBEBEFF	#BEBEBEFF
c09	aq	Gammaproteobacteria	Class	0.00429098	-1.12567	-1.19403	0.886918	0.2986	0.278447	0	0	0	0	0	0	Gammaproteobacteria				#BEBEBEFF	#BEBEBEFF	#BEBEBEFF
c07	ar	Negativicutes	Class	-0.0504075	0.872199	0.580579	0.95478	0.198173	0.432975	0	0	0	0	0	0	Negativicutes				#BEBEBEFF	#BEBEBEFF	#BEBEBEFF
c03	as	Bacteroidia	Class	0.443857	0.937876	0.957796	0.376824	0.078637	0.0679502	0	0	0	0	0	0	Bacteroidia				#BEBEBEFF	#BEBEBEFF	#BEBEBEFF
o15	at	ZZZ	Order	0.521072	1.54458	-0.146171	0.339182	0.545565	0.792308	0	0	0	0	0	0	ZZZ				#BEBEBEFF	#BEBEBEFF	#BEBEBEFF
o06	au	Lactobacillales	Order	0.354952	0.0440933	-0.165971	0.496898	0.93418	0.887114	0	0	0	0	0	0	Lactobacillales				#BEBEBEFF	#BEBEBEFF	#BEBEBEFF
o08	av	Erysipelotrichales	Order	-0.871522	-1.91348	-2.33536	0.221383	0.153801	0.098758	0	0	0	0	0	0	Erysipelotrichales				#BEBEBEFF	#BEBEBEFF	#BEBEBEFF
o02	aw	Bifidobacteriales	Order	2.04816	0.44714	0.332402	0.0471745	0.600971	0.780203	2.04816	0	0	2.04816	0	0	Bifidobacteriales	o02			#A8C5EBFF	#BEBEBEFF	#BEBEBEFF
o01	ax	Actinomycetales	Order	0.27696	1.4833	1.77997	0.825935	0.619902	0.478669	0	0	0	0	0	0	Actinomycetales				#BEBEBEFF	#BEBEBEFF	#BEBEBEFF
o03	ay	Coriobacteriales	Order	1.55604	0.662145	0.463819	0.0435643	0.428293	0.654776	1.55604	0	0	1.55604	0	0	Coriobacteriales	o03			#BAD3F4FF	#BEBEBEFF	#BEBEBEFF
o14	az	Verrucomicrobiales	Order	0.20225	1.35852	1.37147	0.911259	0.259465	0.47915	0	0	0	0	0	0	Verrucomicrobiales				#BEBEBEFF	#BEBEBEFF	#BEBEBEFF
o07	ba	Clostridiales	Order	-0.164682	-0.404578	-1.02495	0.563136	0.259904	0.00867223	0	0	-1.02495	0	0	1.02495	Clostridiales			o07	#BEBEBEFF	#BEBEBEFF	#97FD97FF
o10	bb	Desulfovibrionales	Order	-3.80195	-2.8099	-1.97779	0.0271018	0.158935	0.158994	-3.80195	0	0	3.80195	0	0	Desulfovibrionales	o10			#50BB4DFF	#BEBEBEFF	#BEBEBEFF
o12	bc	Enterobacteriales	Order	2.23045	-0.940175	2.35341	0.369756	0.380995	0.308166	0	0	0	0	0	0	Enterobacteriales				#BEBEBEFF	#BEBEBEFF	#BEBEBEFF
o13	bd	Pasteurellales	Order	-0.509948	-0.85366	-1.14145	0.775115	0.747786	0.702734	0	0	0	0	0	0	Pasteurellales				#BEBEBEFF	#BEBEBEFF	#BEBEBEFF
o11	be	Betaproteobacteriales	Order	-1.76042	-1.05711	-4.84495	0.699953	0.630075	0.0830539	0	0	0	0	0	0	Betaproteobacteriales				#BEBEBEFF	#BEBEBEFF	#BEBEBEFF
o09	bf	Selenomonadales	Order	-0.145441	0.77656	0.539445	0.955352	0.197515	0.428403	0	0	0	0	0	0	Selenomonadales				#BEBEBEFF	#BEBEBEFF	#BEBEBEFF
o04	bg	Bacteroidales	Order	0.402772	0.952194	0.87742	0.377792	0.0778785	0.067803	0	0	0	0	0	0	Bacteroidales				#BEBEBEFF	#BEBEBEFF	#BEBEBEFF
o05	bh	Sphingobacteriales	Order	0.562837	NA	NA	0.653475	NA	NA	0	0	0	0	0	0	Sphingobacteriales				#BEBEBEFF	#BEBEBEFF	#BEBEBEFF
f27	bi	ZZZ	Family	0.50988	1.46059	-0.139161	0.338411	0.546003	0.795151	0	0	0	0	0	0	ZZZ				#BEBEBEFF	#BEBEBEFF	#BEBEBEFF
f12	bj	Streptococcaceae	Family	0.363158	-0.0618993	-0.181276	0.496226	0.934722	0.814136	0	0	0	0	0	0	*Streptococcaceae*				#BEBEBEFF	#BEBEBEFF	#BEBEBEFF
f19	bk	Erysipelotrichaceae	Family	-0.879117	-1.81951	-2.468	0.224793	0.155058	0.102036	0	0	0	0	0	0	*Erysipelotrichaceae*				#BEBEBEFF	#BEBEBEFF	#BEBEBEFF
f11	bl	Lactobacillaceae	Family	NA	0.793684	2.64385	NA	0.701699	0.359104	0	0	0	0	0	0	*Lactobacillaceae*				#BEBEBEFF	#BEBEBEFF	#BEBEBEFF
f02	bm	Bifidobacteriaceae	Family	2.01264	0.45169	0.226794	0.0472089	0.602585	0.777982	2.01264	0	0	2.01264	0	0	*Bifidobacteriaceae*	f02			#A9C6ECFF	#BEBEBEFF	#BEBEBEFF
f01	bn	Actinomycetaceae	Family	0.215183	1.15914	1.65641	0.805285	0.658068	0.471923	0	0	0	0	0	0	*Actinomycetaceae*				#BEBEBEFF	#BEBEBEFF	#BEBEBEFF
f04	bo	Eggerthellaceae	Family	0.475354	-1.27815	-1.08948	0.778975	0.518446	0.386689	0	0	0	0	0	0	*Eggerthellaceae*				#BEBEBEFF	#BEBEBEFF	#BEBEBEFF
f03	bp	Coriobacteriaceae	Family	1.7388	0.864037	1.09153	0.0338088	0.477483	0.41503	1.7388	0	0	1.7388	0	0	*Coriobacteriaceae*	f03			#B3CEF1FF	#BEBEBEFF	#BEBEBEFF
f26	bq	Akkermansiaceae	Family	0.23965	1.47473	1.33171	0.912038	0.25871	0.495317	0	0	0	0	0	0	*Akkermansiaceae*				#BEBEBEFF	#BEBEBEFF	#BEBEBEFF
f15	br	Family XIII	Family	-3.03434	1.04022	-0.0147217	0.172883	0.650846	0.732117	0	0	0	0	0	0	Family XIII				#BEBEBEFF	#BEBEBEFF	#BEBEBEFF
f17	bs	Peptostreptococcaceae	Family	-0.526915	-2.05818	-1.89801	0.56928	0.658336	0.558007	0	0	0	0	0	0	*Peptostreptococcaceae*				#BEBEBEFF	#BEBEBEFF	#BEBEBEFF
f13	bt	Christensenellaceae	Family	0.313855	-0.732327	-1.37694	0.903692	0.830303	0.558587	0	0	0	0	0	0	*Christensenellaceae*				#BEBEBEFF	#BEBEBEFF	#BEBEBEFF
f14	bu	Clostridiaceae 1	Family	NA	-1.59265	1.31007	NA	0.620441	0.667619	0	0	0	0	0	0	*Clostridiaceae* 1				#BEBEBEFF	#BEBEBEFF	#BEBEBEFF
f22	bv	Desulfovibrionaceae	Family	-3.84891	-2.68574	-2.08375	0.0275508	0.161425	0.155326	-3.84891	0	0	3.84891	0	0	*Desulfovibrionaceae*	f22			#4FBA4CFF	#BEBEBEFF	#BEBEBEFF
f24	bw	Enterobacteriaceae	Family	1.96333	-0.949767	2.22887	0.370082	0.379645	0.323701	0	0	0	0	0	0	*Enterobacteriaceae*				#BEBEBEFF	#BEBEBEFF	#BEBEBEFF
f25	bx	Pasteurellaceae	Family	-0.441961	-0.748144	-0.837736	0.808831	0.695406	0.737381	0	0	0	0	0	0	*Pasteurellaceae*				#BEBEBEFF	#BEBEBEFF	#BEBEBEFF
f23	by	Burkholderiaceae	Family	-1.68434	-1.20593	-4.98275	0.707522	0.624235	0.0841167	0	0	0	0	0	0	*Burkholderiaceae*				#BEBEBEFF	#BEBEBEFF	#BEBEBEFF
f16	bz	Lachnospiraceae	Family	0.200489	-0.462867	-1.19409	0.638792	0.190755	0.000158734	0	0	-1.19409	0	0	1.19409	*Lachnospiraceae*			f16	#BEBEBEFF	#BEBEBEFF	#93F993FF
f18	ca	Ruminococcaceae	Family	-0.763721	-0.135466	-0.498271	0.0975462	0.778479	0.138121	0	0	0	0	0	0	*Ruminococcaceae*				#BEBEBEFF	#BEBEBEFF	#BEBEBEFF
f20	cb	Acidaminococcaceae	Family	-2.70284	0.14482	-0.356947	0.026086	0.881143	0.821402	-2.70284	0	0	2.70284	0	0	*Acidaminococcaceae*	f20			#6DD56AFF	#BEBEBEFF	#BEBEBEFF
f21	cc	Veillonellaceae	Family	3.9741	1.86603	1.07469	0.123952	0.455504	0.847806	0	0	0	0	0	0	*Veillonellaceae*				#BEBEBEFF	#BEBEBEFF	#BEBEBEFF
f07	cd	Prevotellaceae	Family	3.98574	-0.0743003	-0.186231	0.328606	0.884752	0.863354	0	0	0	0	0	0	*Prevotellaceae*				#BEBEBEFF	#BEBEBEFF	#BEBEBEFF
f06	ce	Marinifilaceae	Family	1.14567	-0.299916	0.587568	0.0734906	0.839272	0.785073	0	0	0	0	0	0	*Marinifilaceae*				#BEBEBEFF	#BEBEBEFF	#BEBEBEFF
f10	cf	Sphingobacteriaceae	Family	0.902589	NA	NA	0.625351	NA	NA	0	0	0	0	0	0	*Sphingobacteriaceae*				#BEBEBEFF	#BEBEBEFF	#BEBEBEFF
f08	cg	Rikenellaceae	Family	-0.42603	0.613547	0.728898	0.628019	0.53692	0.131093	0	0	0	0	0	0	*Rikenellaceae*				#BEBEBEFF	#BEBEBEFF	#BEBEBEFF
f09	ch	Tannerellaceae	Family	2.72474	4.69729	6.04496	0.131074	0.0166849	0.000282523	0	4.69729	6.04496	0	4.69729	6.04496	*Tannerellaceae*		f09	f09	#BEBEBEFF	#357FBAFF	#1F77B4FF
f05	ci	Bacteroidaceae	Family	-0.155181	0.768515	1.01868	0.853809	0.342677	0.364731	0	0	0	0	0	0	*Bacteroidaceae*				#BEBEBEFF	#BEBEBEFF	#BEBEBEFF
g89	cj	ZZZ	Genus	0.493416	1.59977	-0.100655	0.338307	0.542909	0.797902	0	0	0	0	0	0	ZZZ				#BEBEBEFF	#BEBEBEFF	#BEBEBEFF
g17	ck	Lactococcus	Genus	3.21901	0.00773263	0.377899	0.223466	0.714217	0.665034	0	0	0	0	0	0	*Lactococcus*				#BEBEBEFF	#BEBEBEFF	#BEBEBEFF
g18	cl	Streptococcus	Genus	0.292408	-0.0791481	-0.183459	0.596083	0.944434	0.802282	0	0	0	0	0	0	*Streptococcus*				#BEBEBEFF	#BEBEBEFF	#BEBEBEFF
g73	cm	Turicibacter	Genus	2.27616	-0.2339	1.45879	0.423685	0.801329	0.657321	0	0	0	0	0	0	*Turicibacter*				#BEBEBEFF	#BEBEBEFF	#BEBEBEFF
g16	cn	Lactobacillus	Genus	NA	0.85624	2.86722	NA	0.716641	0.344551	0	0	0	0	0	0	*Lactobacillus*				#BEBEBEFF	#BEBEBEFF	#BEBEBEFF
g71	co	Erysipelotrichaceae UCG-003	Genus	-3.51611	-1.57357	-1.52146	0.0133231	0.439418	0.669829	-3.51611	0	0	3.51611	0	0	*Erysipelotrichaceae* UCG-003	g71			#58C254FF	#BEBEBEFF	#BEBEBEFF
g69	cp	Catenibacterium	Genus	-0.530864	-1.1965	-2.4222	0.76716	0.699478	0.507145	0	0	0	0	0	0	*Catenibacterium*				#BEBEBEFF	#BEBEBEFF	#BEBEBEFF
g70	cq	Erysipelatoclostridium	Genus	2.20143	2.03803	1.34217	0.398807	0.382712	0.654971	0	0	0	0	0	0	*Erysipelatoclostridium*				#BEBEBEFF	#BEBEBEFF	#BEBEBEFF
g72	cr	Holdemanella	Genus	3.13291	2.09644	0.746362	0.18607	0.567184	0.748166	0	0	0	0	0	0	*Holdemanella*				#BEBEBEFF	#BEBEBEFF	#BEBEBEFF
g02	cs	Bifidobacterium	Genus	1.99206	0.443227	0.323848	0.0468758	0.596859	0.781054	1.99206	0	0	1.99206	0	0	*Bifidobacterium*	g02			#AAC7ECFF	#BEBEBEFF	#BEBEBEFF
g01	ct	Actinomyces	Genus	0.328448	1.26817	1.74738	0.804236	0.643634	0.487833	0	0	0	0	0	0	*Actinomyces*				#BEBEBEFF	#BEBEBEFF	#BEBEBEFF
g06	cu	Senegalimassilia	Genus	1.43556	0.504042	-1.16999	0.463339	0.766018	0.72199	0	0	0	0	0	0	*Senegalimassilia*				#BEBEBEFF	#BEBEBEFF	#BEBEBEFF
g07	cv	Slackia	Genus	-0.852428	-1.52936	-2.56423	0.594231	0.623966	0.425555	0	0	0	0	0	0	*Slackia*				#BEBEBEFF	#BEBEBEFF	#BEBEBEFF
g05	cw	Eggerthella	Genus	0.956987	0.802228	0.899322	0.617024	0.810955	0.725085	0	0	0	0	0	0	*Eggerthella*				#BEBEBEFF	#BEBEBEFF	#BEBEBEFF
g04	cx	Adlercreutzia	Genus	-0.991131	-0.697836	-0.943911	0.653385	0.784576	0.683596	0	0	0	0	0	0	*Adlercreutzia*				#BEBEBEFF	#BEBEBEFF	#BEBEBEFF
g03	cy	Collinsella	Genus	1.75763	0.827596	1.05697	0.0333831	0.474256	0.414511	1.75763	0	0	1.75763	0	0	*Collinsella*	g03			#B3CEF1FF	#BEBEBEFF	#BEBEBEFF
g88	cz	Akkermansia	Genus	0.0792421	1.47071	1.40162	0.905716	0.259103	0.496818	0	0	0	0	0	0	*Akkermansia*				#BEBEBEFF	#BEBEBEFF	#BEBEBEFF
g21	da	Family XIII AD3011 group	Genus	-3.28645	0.826152	-0.0316555	0.171404	0.65576	0.719877	0	0	0	0	0	0	Family XIII AD3011 group				#BEBEBEFF	#BEBEBEFF	#BEBEBEFF
g48	db	Romboutsia	Genus	-0.821931	-1.74203	-2.0538	0.379526	0.581552	0.442232	0	0	0	0	0	0	*Romboutsia*				#BEBEBEFF	#BEBEBEFF	#BEBEBEFF
g47	dc	Intestinibacter	Genus	1.83007	2.79111	2.58981	0.354713	0.27357	0.322786	0	0	0	0	0	0	*Intestinibacter*				#BEBEBEFF	#BEBEBEFF	#BEBEBEFF
g19	dd	Christensenellaceae R-7 group	Genus	0.041175	-0.545091	-1.19099	0.905522	0.830197	0.554263	0	0	0	0	0	0	*Christensenellaceae* R-7 group				#BEBEBEFF	#BEBEBEFF	#BEBEBEFF
g20	de	Clostridiaceae 1 Clostridium sensu stricto 1	Genus	NA	-1.62857	1.26572	NA	0.614954	0.664799	0	0	0	0	0	0	*Clostridium sensu stricto* 1				#BEBEBEFF	#BEBEBEFF	#BEBEBEFF
g80	df	Bilophila	Genus	-4.21151	-2.80384	-1.77807	0.0317827	0.172821	0.236101	-4.21151	0	0	4.21151	0	0	*Bilophila*	g80			#45B242FF	#BEBEBEFF	#BEBEBEFF
g81	dg	Desulfovibrio	Genus	-0.432981	0.108542	-0.90551	0.731696	0.730242	0.663143	0	0	0	0	0	0	*Desulfovibrio*				#BEBEBEFF	#BEBEBEFF	#BEBEBEFF
g86	dh	Escherichia-Shigella	Genus	3.17647	-0.517021	3.25728	0.149692	0.806538	0.12808	0	0	0	0	0	0	*Escherichia-Shigella*				#BEBEBEFF	#BEBEBEFF	#BEBEBEFF
g87	di	Haemophilus	Genus	-0.481613	-0.661684	-0.918697	0.766964	0.725689	0.731641	0	0	0	0	0	0	*Haemophilus*				#BEBEBEFF	#BEBEBEFF	#BEBEBEFF
g82	dj	Achromobacter	Genus	-0.747725	NA	-0.78757	0.713346	NA	0.653011	0	0	0	0	0	0	*Achromobacter*				#BEBEBEFF	#BEBEBEFF	#BEBEBEFF
g84	dk	Sutterella	Genus	-3.49737	-4.00132	-3.41073	0.107598	0.369465	0.278806	0	0	0	0	0	0	*Sutterella*				#BEBEBEFF	#BEBEBEFF	#BEBEBEFF
g83	dl	Parasutterella	Genus	-3.76449	-3.67209	-4.94345	0.408397	0.57083	0.336312	0	0	0	0	0	0	*Parasutterella*				#BEBEBEFF	#BEBEBEFF	#BEBEBEFF
g85	dm	Enterobacteriaceae NA	Genus	-1.28791	-0.196997	-0.663966	0.555683	0.704905	0.650524	0	0	0	0	0	0	*Enterobacteriaceae* NA				#BEBEBEFF	#BEBEBEFF	#BEBEBEFF
g37	dn	Lachnospiraceae UCG-010	Genus	-6.20832	-0.0706075	-1.81287	0.0949357	0.749869	0.471276	0	0	0	0	0	0	*Lachnospiraceae* UCG-010				#BEBEBEFF	#BEBEBEFF	#BEBEBEFF
g68	do	Subdoligranulum	Genus	0.887159	1.44747	0.671464	0.166873	0.065609	0.286315	0	0	0	0	0	0	*Subdoligranulum*				#BEBEBEFF	#BEBEBEFF	#BEBEBEFF
g59	dp	Ruminococcaceae UBA1819	Genus	0.425939	0.688438	-0.174927	0.672531	0.647233	0.798662	0	0	0	0	0	0	*Ruminococcaceae* UBA1819				#BEBEBEFF	#BEBEBEFF	#BEBEBEFF
g52	dq	Negativibacillus	Genus	0.761586	0.780317	0.682232	0.673576	0.68771	0.676375	0	0	0	0	0	0	*Negativibacillus*				#BEBEBEFF	#BEBEBEFF	#BEBEBEFF
g66	dr	Ruminococcus 1	Genus	-0.865468	0.403808	1.32851	0.560825	0.824661	0.556226	0	0	0	0	0	0	*Ruminococcus* 1				#BEBEBEFF	#BEBEBEFF	#BEBEBEFF
g67	ds	Ruminococcus 2	Genus	-2.94813	-3.81325	-4.54068	0.0850835	0.0371237	0.0089948	0	-3.81325	-4.54068	0	3.81325	4.54068	*Ruminococcus* 2		g67	g67	#BEBEBEFF	#50BB4DFF	#3BAA39FF
g54	dt	Ruminiclostridium 5	Genus	0.0832599	-1.45618	-1.13241	0.902381	0.515536	0.383964	0	0	0	0	0	0	*Ruminiclostridium* 5				#BEBEBEFF	#BEBEBEFF	#BEBEBEFF
g49	du	Butyricicoccus	Genus	0.440528	-1.12834	0.0865186	0.597003	0.263107	0.929976	0	0	0	0	0	0	*Butyricicoccus*				#BEBEBEFF	#BEBEBEFF	#BEBEBEFF
g64	dv	Ruminococcaceae UCG-013	Genus	-3.53575	-0.436142	-0.296725	0.467392	0.775639	0.882686	0	0	0	0	0	0	*Ruminococcaceae* UCG-013				#BEBEBEFF	#BEBEBEFF	#BEBEBEFF
g56	dw	Ruminiclostridium 9	Genus	-5.41902	0.489631	-0.0790073	0.0125494	0.72131	0.713404	-5.41902	0	0	5.41902	0	0	*Ruminiclostridium* 9	g56			#2CA02CFF	#BEBEBEFF	#BEBEBEFF
g62	dx	Ruminococcaceae UCG-004	Genus	-0.807526	NA	NA	0.72486	NA	NA	0	0	0	0	0	0	*Ruminococcaceae* UCG-004				#BEBEBEFF	#BEBEBEFF	#BEBEBEFF
g57	dy	Ruminococcaceae NA	Genus	2.31895	NA	0.105563	0.186884	NA	0.768787	0	0	0	0	0	0	*Ruminococcaceae* NA				#BEBEBEFF	#BEBEBEFF	#BEBEBEFF
g51	dz	Flavonifractor	Genus	2.49547	-0.0414685	1.97167	0.483635	0.777684	0.413546	0	0	0	0	0	0	*Flavonifractor*				#BEBEBEFF	#BEBEBEFF	#BEBEBEFF
g55	ea	Ruminiclostridium 6	Genus	2.6233	2.20081	0.852664	0.447731	0.517735	0.699698	0	0	0	0	0	0	*Ruminiclostridium* 6				#BEBEBEFF	#BEBEBEFF	#BEBEBEFF
g58	eb	Ruminococcaceae NK4A214 group	Genus	1.08562	1.15911	3.34012	0.668945	0.699502	0.278111	0	0	0	0	0	0	*Ruminococcaceae* NK4A214 group				#BEBEBEFF	#BEBEBEFF	#BEBEBEFF
g60	ec	Ruminococcaceae UCG-002	Genus	-2.28834	-2.26579	-1.66563	0.0354393	0.0541095	0.193086	-2.28834	0	0	2.28834	0	0	*Ruminococcaceae* UCG-002	g60			#77DF75FF	#BEBEBEFF	#BEBEBEFF
g53	ed	Oscillibacter	Genus	1.4004	1.00445	0.870214	0.449624	0.578606	0.695854	0	0	0	0	0	0	*Oscillibacter*				#BEBEBEFF	#BEBEBEFF	#BEBEBEFF
g61	ee	Ruminococcaceae UCG-003	Genus	-1.96983	0.671311	-0.111641	0.216161	0.676102	0.758935	0	0	0	0	0	0	*Ruminococcaceae* UCG-003				#BEBEBEFF	#BEBEBEFF	#BEBEBEFF
g63	ef	Ruminococcaceae UCG-005	Genus	-4.52388	-2.49318	-5.76286	0.0514248	0.417647	0.0583406	0	0	0	0	0	0	*Ruminococcaceae* UCG-005				#BEBEBEFF	#BEBEBEFF	#BEBEBEFF
g50	eg	Faecalibacterium	Genus	-0.355724	-0.165747	0.535269	0.503156	0.895497	0.513149	0	0	0	0	0	0	*Faecalibacterium*				#BEBEBEFF	#BEBEBEFF	#BEBEBEFF
g41	eh	[Eubacterium] hallii group	Genus	0.408093	0.469569	0.393747	0.674179	0.516752	0.810416	0	0	0	0	0	0	[Eubacterium] hallii group				#BEBEBEFF	#BEBEBEFF	#BEBEBEFF
g65	ei	Ruminococcaceae UCG-014	Genus	-0.770211	0.277693	-0.833704	0.63058	0.751756	0.682722	0	0	0	0	0	0	*Ruminococcaceae* UCG-014				#BEBEBEFF	#BEBEBEFF	#BEBEBEFF
g42	ej	[Eubacterium] ventriosum group	Genus	-1.84259	NA	-0.312114	0.430548	NA	0.699353	0	0	0	0	0	0	[Eubacterium] ventriosum group				#BEBEBEFF	#BEBEBEFF	#BEBEBEFF
g23	ek	Anaerostipes	Genus	-0.424086	-3.12861	-7.52717	0.490308	0.0245062	3.63176e-06	0	-3.12861	-7.52717	0	3.12861	7.52717	*Anaerostipes*		g23	g23	#BEBEBEFF	#62CB5FFF	#2CA02CFF
g43	el	[Eubacterium] xylanophilum group	Genus	-4.60123	NA	NA	0.173769	NA	NA	0	0	0	0	0	0	[Eubacterium] xylanophilum group				#BEBEBEFF	#BEBEBEFF	#BEBEBEFF
g40	em	[Eubacterium] eligens group	Genus	0.221482	2.48008	0.951807	0.884248	0.428494	0.782193	0	0	0	0	0	0	[Eubacterium] eligens group				#BEBEBEFF	#BEBEBEFF	#BEBEBEFF
g30	en	Lachnospira	Genus	-1.28242	-2.78976	-2.19338	0.713804	0.149555	0.082182	0	0	0	0	0	0	*Lachnospira*				#BEBEBEFF	#BEBEBEFF	#BEBEBEFF
g34	eo	Lachnospiraceae ND3007 group	Genus	0.769407	1.1094	1.57923	0.177145	0.276408	0.0166878	0	0	1.57923	0	0	1.57923	*Lachnospiraceae* ND3007 group			g34	#BEBEBEFF	#BEBEBEFF	#B9D3F4FF
g25	ep	Coprococcus 1	Genus	-0.755818	-0.524525	-0.596607	0.0864167	0.761772	0.605734	0	0	0	0	0	0	*Coprococcus* 1				#BEBEBEFF	#BEBEBEFF	#BEBEBEFF
g74	eq	Acidaminococcus	Genus	1.75892	2.57547	1.36832	0.405742	0.347438	0.598822	0	0	0	0	0	0	*Acidaminococcus*				#BEBEBEFF	#BEBEBEFF	#BEBEBEFF
g75	er	Phascolarctobacterium	Genus	-2.74451	-0.840628	-0.599447	0.0259119	0.471861	0.664329	-2.74451	0	0	2.74451	0	0	*Phascolarctobacterium*	g75			#6CD469FF	#BEBEBEFF	#BEBEBEFF
g78	es	Veillonella	Genus	0.507351	-0.536498	-1.97676	0.779407	0.8774	0.482797	0	0	0	0	0	0	*Veillonella*				#BEBEBEFF	#BEBEBEFF	#BEBEBEFF
g76	et	Dialister	Genus	1.96234	1.26849	0.826266	0.442951	0.648111	0.804498	0	0	0	0	0	0	*Dialister*				#BEBEBEFF	#BEBEBEFF	#BEBEBEFF
g77	eu	Megamonas	Genus	4.84156	6.96494	5.92528	0.152225	0.202032	0.254632	0	0	0	0	0	0	*Megamonas*				#BEBEBEFF	#BEBEBEFF	#BEBEBEFF
g32	ev	Lachnospiraceae FCS020 group	Genus	-0.052467	0.138032	0.816118	0.856894	0.800646	0.721112	0	0	0	0	0	0	*Lachnospiraceae* FCS020 group				#BEBEBEFF	#BEBEBEFF	#BEBEBEFF
g35	ew	Lachnospiraceae NK4A136 group	Genus	0.52903	1.48409	3.33486	0.881446	0.557896	0.221934	0	0	0	0	0	0	*Lachnospiraceae* NK4A136 group				#BEBEBEFF	#BEBEBEFF	#BEBEBEFF
g45	ex	[Ruminococcus] gnavus group	Genus	-1.01688	-0.517589	-0.531468	0.740788	0.805214	0.780672	0	0	0	0	0	0	[Ruminococcus] gnavus group				#BEBEBEFF	#BEBEBEFF	#BEBEBEFF
g27	ey	Dorea	Genus	0.178358	-0.111326	-1.4864	0.795324	0.886309	0.10032	0	0	0	0	0	0	*Dorea*				#BEBEBEFF	#BEBEBEFF	#BEBEBEFF
g26	ez	Coprococcus 3	Genus	-0.295199	-0.972178	-1.49654	0.828914	0.638307	0.433447	0	0	0	0	0	0	*Coprococcus* 3				#BEBEBEFF	#BEBEBEFF	#BEBEBEFF
g33	fa	Lachnospiraceae NA	Genus	0.819138	-0.465418	1.46063	0.242163	0.904002	0.101431	0	0	0	0	0	0	*Lachnospiraceae* NA				#BEBEBEFF	#BEBEBEFF	#BEBEBEFF
g36	fb	Lachnospiraceae UCG-004	Genus	-1.86664	-2.68978	-0.193963	0.24648	0.587551	0.852476	0	0	0	0	0	0	*Lachnospiraceae* UCG-004				#BEBEBEFF	#BEBEBEFF	#BEBEBEFF
g29	fc	Lachnoclostridium	Genus	0.863976	2.83318	1.48477	0.920652	0.452805	0.692167	0	0	0	0	0	0	*Lachnoclostridium*				#BEBEBEFF	#BEBEBEFF	#BEBEBEFF
g24	fd	Blautia	Genus	0.468104	0.0801263	0.108352	0.284355	0.87533	0.88595	0	0	0	0	0	0	*Blautia*				#BEBEBEFF	#BEBEBEFF	#BEBEBEFF
g44	fe	[Ruminococcus] gauvreauii group	Genus	-5.04579	-1.91086	-0.510293	0.448437	0.648548	0.841923	0	0	0	0	0	0	[Ruminococcus] gauvreauii group				#BEBEBEFF	#BEBEBEFF	#BEBEBEFF
g11	ff	Paraprevotella	Genus	-2.80794	0.0705698	-0.42311	0.379905	0.75444	0.682949	0	0	0	0	0	0	*Paraprevotella*				#BEBEBEFF	#BEBEBEFF	#BEBEBEFF
g12	fg	Prevotella 9	Genus	6.34164	0.214508	-0.151096	0.208514	0.878536	0.866973	0	0	0	0	0	0	*Prevotella* 9				#BEBEBEFF	#BEBEBEFF	#BEBEBEFF
g09	fh	Butyricimonas	Genus	2.22445	0.750381	0.0674761	0.340201	0.713246	0.762732	0	0	0	0	0	0	*Butyricimonas*				#BEBEBEFF	#BEBEBEFF	#BEBEBEFF
g10	fi	Odoribacter	Genus	1.42945	0.151477	1.66202	0.302926	0.883017	0.578841	0	0	0	0	0	0	*Odoribacter*				#BEBEBEFF	#BEBEBEFF	#BEBEBEFF
g15	fj	Pedobacter	Genus	0.930771	NA	NA	0.597659	NA	NA	0	0	0	0	0	0	*Pedobacter*				#BEBEBEFF	#BEBEBEFF	#BEBEBEFF
g13	fk	Alistipes	Genus	-0.373532	0.582937	0.792838	0.635033	0.544858	0.135209	0	0	0	0	0	0	*Alistipes*				#BEBEBEFF	#BEBEBEFF	#BEBEBEFF
g14	fl	Parabacteroides	Genus	2.92452	4.76203	5.99383	0.118497	0.0167381	0.000284526	0	4.76203	5.99383	0	4.76203	5.99383	*Parabacteroides*		g14	g14	#BEBEBEFF	#317DB8FF	#1F77B4FF
g08	fm	Bacteroides	Genus	-0.161638	0.813059	1.01487	0.856549	0.337725	0.36533	0	0	0	0	0	0	*Bacteroides*				#BEBEBEFF	#BEBEBEFF	#BEBEBEFF
g46	fn	[Ruminococcus] torques group	Genus	-0.124977	-0.468804	-1.97354	0.939597	0.757954	0.612388	0	0	0	0	0	0	[Ruminococcus] torques group				#BEBEBEFF	#BEBEBEFF	#BEBEBEFF
g22	fo	Agathobacter	Genus	-0.948282	-3.34903	-4.26926	0.34399	0.0248295	0.14457	0	-3.34903	0	0	3.34903	0	*Agathobacter*		g22		#BEBEBEFF	#5CC659FF	#BEBEBEFF
g38	fp	Roseburia	Genus	-3.00041	NA	NA	0.501293	NA	NA	0	0	0	0	0	0	*Roseburia*				#BEBEBEFF	#BEBEBEFF	#BEBEBEFF
g31	fq	Lachnospiraceae CAG-56	Genus	0.458914	0.404144	-2.29903	0.750396	0.739722	0.413696	0	0	0	0	0	0	*Lachnospiraceae* CAG-56				#BEBEBEFF	#BEBEBEFF	#BEBEBEFF
g28	fr	Fusicatenibacter	Genus	0.429317	2.04932	2.43989	0.342764	0.0275069	0.00421265	0	2.04932	2.43989	0	2.04932	2.43989	*Fusicatenibacter*		g28	g28	#BEBEBEFF	#A8C5EBFF	#99BBE4FF

## Sheet: Fig 6
OTU	Sample	Abundance	Subject	Cd_grp	Treatment	Time	Rep	Kingdom	Phylum	Class	Order	Family	Genus	Species
d8e7f9181e4d5a4a6453e9ca9996a43f	T76-0-24	3.1687	14	Sensitive	Cd0	24	1	Bacteria	Bacteroidetes	Bacteroidia	Bacteroidales	Tannerellaceae	Parabacteroides	NA
d8e7f9181e4d5a4a6453e9ca9996a43f	T85-20-24	2.97311	14	Sensitive	Cd20	24	1	Bacteria	Bacteroidetes	Bacteroidia	Bacteroidales	Tannerellaceae	Parabacteroides	NA
d8e7f9181e4d5a4a6453e9ca9996a43f	T77-0-24	2.61125	14	Sensitive	Cd0	24	2	Bacteria	Bacteroidetes	Bacteroidia	Bacteroidales	Tannerellaceae	Parabacteroides	NA
d8e7f9181e4d5a4a6453e9ca9996a43f	T78-0-24	2.52323	14	Sensitive	Cd0	24	3	Bacteria	Bacteroidetes	Bacteroidia	Bacteroidales	Tannerellaceae	Parabacteroides	NA
d8e7f9181e4d5a4a6453e9ca9996a43f	T86-20-24	2.35697	14	Sensitive	Cd20	24	2	Bacteria	Bacteroidetes	Bacteroidia	Bacteroidales	Tannerellaceae	Parabacteroides	NA
d8e7f9181e4d5a4a6453e9ca9996a43f	T24-0-24	2.11247	5	Sensitive	Cd0	24	3	Bacteria	Bacteroidetes	Bacteroidia	Bacteroidales	Tannerellaceae	Parabacteroides	NA
d8e7f9181e4d5a4a6453e9ca9996a43f	T87-20-24	2.06357	14	Sensitive	Cd20	24	3	Bacteria	Bacteroidetes	Bacteroidia	Bacteroidales	Tannerellaceae	Parabacteroides	NA
d8e7f9181e4d5a4a6453e9ca9996a43f	T89-20-24	1.95599	15	Sensitive	Cd20	24	2	Bacteria	Bacteroidetes	Bacteroidia	Bacteroidales	Tannerellaceae	Parabacteroides	NA
d8e7f9181e4d5a4a6453e9ca9996a43f	T88-20-24	1.92665	15	Sensitive	Cd20	24	1	Bacteria	Bacteroidetes	Bacteroidia	Bacteroidales	Tannerellaceae	Parabacteroides	NA
d8e7f9181e4d5a4a6453e9ca9996a43f	T90-20-24	1.87775	15	Sensitive	Cd20	24	3	Bacteria	Bacteroidetes	Bacteroidia	Bacteroidales	Tannerellaceae	Parabacteroides	NA
d8e7f9181e4d5a4a6453e9ca9996a43f	T33-20-24	1.59413	5	Sensitive	Cd20	24	3	Bacteria	Bacteroidetes	Bacteroidia	Bacteroidales	Tannerellaceae	Parabacteroides	NA
d8e7f9181e4d5a4a6453e9ca9996a43f	T80-0-0	0.860636	15	Sensitive	Baseline	0	2	Bacteria	Bacteroidetes	Bacteroidia	Bacteroidales	Tannerellaceae	Parabacteroides	NA
d8e7f9181e4d5a4a6453e9ca9996a43f	T78-0-0	0.860636	14	Sensitive	Baseline	0	3	Bacteria	Bacteroidetes	Bacteroidia	Bacteroidales	Tannerellaceae	Parabacteroides	NA
d8e7f9181e4d5a4a6453e9ca9996a43f	T56-0-24	0.850856	10	Sensitive	Cd0	24	2	Bacteria	Bacteroidetes	Bacteroidia	Bacteroidales	Tannerellaceae	Parabacteroides	NA
d8e7f9181e4d5a4a6453e9ca9996a43f	T98-0-24	0.772616	18	Resilient	Cd0	24	2	Bacteria	Bacteroidetes	Bacteroidia	Bacteroidales	Tannerellaceae	Parabacteroides	NA
d8e7f9181e4d5a4a6453e9ca9996a43f	T77-0-0	0.772616	14	Sensitive	Baseline	0	2	Bacteria	Bacteroidetes	Bacteroidia	Bacteroidales	Tannerellaceae	Parabacteroides	NA
d8e7f9181e4d5a4a6453e9ca9996a43f	T76-0-0	0.733496	14	Sensitive	Baseline	0	1	Bacteria	Bacteroidetes	Bacteroidia	Bacteroidales	Tannerellaceae	Parabacteroides	NA
d8e7f9181e4d5a4a6453e9ca9996a43f	T81-0-0	0.723716	15	Sensitive	Baseline	0	3	Bacteria	Bacteroidetes	Bacteroidia	Bacteroidales	Tannerellaceae	Parabacteroides	NA
d8e7f9181e4d5a4a6453e9ca9996a43f	T107-20-24	0.723716	18	Resilient	Cd20	24	2	Bacteria	Bacteroidetes	Bacteroidia	Bacteroidales	Tannerellaceae	Parabacteroides	NA
d8e7f9181e4d5a4a6453e9ca9996a43f	T57-0-24	0.665037	10	Sensitive	Cd0	24	3	Bacteria	Bacteroidetes	Bacteroidia	Bacteroidales	Tannerellaceae	Parabacteroides	NA
d8e7f9181e4d5a4a6453e9ca9996a43f	T66-20-24	0.645477	10	Sensitive	Cd20	24	3	Bacteria	Bacteroidetes	Bacteroidia	Bacteroidales	Tannerellaceae	Parabacteroides	NA
d8e7f9181e4d5a4a6453e9ca9996a43f	T99-0-24	0.625917	18	Resilient	Cd0	24	3	Bacteria	Bacteroidetes	Bacteroidia	Bacteroidales	Tannerellaceae	Parabacteroides	NA
d8e7f9181e4d5a4a6453e9ca9996a43f	T65-20-24	0.596577	10	Sensitive	Cd20	24	2	Bacteria	Bacteroidetes	Bacteroidia	Bacteroidales	Tannerellaceae	Parabacteroides	NA
d8e7f9181e4d5a4a6453e9ca9996a43f	T97-0-24	0.596577	18	Resilient	Cd0	24	1	Bacteria	Bacteroidetes	Bacteroidia	Bacteroidales	Tannerellaceae	Parabacteroides	NA
d8e7f9181e4d5a4a6453e9ca9996a43f	T64-20-24	0.508557	10	Sensitive	Cd20	24	1	Bacteria	Bacteroidetes	Bacteroidia	Bacteroidales	Tannerellaceae	Parabacteroides	NA
d8e7f9181e4d5a4a6453e9ca9996a43f	T74-0-0	0.508557	13	Sensitive	Baseline	0	2	Bacteria	Bacteroidetes	Bacteroidia	Bacteroidales	Tannerellaceae	Parabacteroides	NA
d8e7f9181e4d5a4a6453e9ca9996a43f	T108-20-24	0.508557	18	Resilient	Cd20	24	3	Bacteria	Bacteroidetes	Bacteroidia	Bacteroidales	Tannerellaceae	Parabacteroides	NA
d8e7f9181e4d5a4a6453e9ca9996a43f	T79-0-0	0.498778	15	Sensitive	Baseline	0	1	Bacteria	Bacteroidetes	Bacteroidia	Bacteroidales	Tannerellaceae	Parabacteroides	NA
d8e7f9181e4d5a4a6453e9ca9996a43f	T106-20-24	0.498778	18	Resilient	Cd20	24	1	Bacteria	Bacteroidetes	Bacteroidia	Bacteroidales	Tannerellaceae	Parabacteroides	NA
d8e7f9181e4d5a4a6453e9ca9996a43f	T79-0-24	0.410758	15	Sensitive	Cd0	24	1	Bacteria	Bacteroidetes	Bacteroidia	Bacteroidales	Tannerellaceae	Parabacteroides	NA
d8e7f9181e4d5a4a6453e9ca9996a43f	T80-0-24	0.391198	15	Sensitive	Cd0	24	2	Bacteria	Bacteroidetes	Bacteroidia	Bacteroidales	Tannerellaceae	Parabacteroides	NA
d8e7f9181e4d5a4a6453e9ca9996a43f	T21-0-0	0.371638	4	Resilient	Baseline	0	3	Bacteria	Bacteroidetes	Bacteroidia	Bacteroidales	Tannerellaceae	Parabacteroides	NA
d8e7f9181e4d5a4a6453e9ca9996a43f	T81-0-24	0.332518	15	Sensitive	Cd0	24	3	Bacteria	Bacteroidetes	Bacteroidia	Bacteroidales	Tannerellaceae	Parabacteroides	NA
d8e7f9181e4d5a4a6453e9ca9996a43f	T75-0-0	0.322738	13	Sensitive	Baseline	0	3	Bacteria	Bacteroidetes	Bacteroidia	Bacteroidales	Tannerellaceae	Parabacteroides	NA
d8e7f9181e4d5a4a6453e9ca9996a43f	T99-0-0	0.322738	18	Resilient	Baseline	0	3	Bacteria	Bacteroidetes	Bacteroidia	Bacteroidales	Tannerellaceae	Parabacteroides	NA
d8e7f9181e4d5a4a6453e9ca9996a43f	T83-20-24	0.312958	13	Sensitive	Cd20	24	2	Bacteria	Bacteroidetes	Bacteroidia	Bacteroidales	Tannerellaceae	Parabacteroides	NA
d8e7f9181e4d5a4a6453e9ca9996a43f	T20-0-0	0.303178	4	Resilient	Baseline	0	2	Bacteria	Bacteroidetes	Bacteroidia	Bacteroidales	Tannerellaceae	Parabacteroides	NA
d8e7f9181e4d5a4a6453e9ca9996a43f	T57-0-0	0.254279	10	Sensitive	Baseline	0	3	Bacteria	Bacteroidetes	Bacteroidia	Bacteroidales	Tannerellaceae	Parabacteroides	NA
d8e7f9181e4d5a4a6453e9ca9996a43f	T73-0-0	0.234719	13	Sensitive	Baseline	0	1	Bacteria	Bacteroidetes	Bacteroidia	Bacteroidales	Tannerellaceae	Parabacteroides	NA
d8e7f9181e4d5a4a6453e9ca9996a43f	T98-0-0	0.215159	18	Resilient	Baseline	0	2	Bacteria	Bacteroidetes	Bacteroidia	Bacteroidales	Tannerellaceae	Parabacteroides	NA
d8e7f9181e4d5a4a6453e9ca9996a43f	T30-20-24	0.205379	4	Resilient	Cd20	24	3	Bacteria	Bacteroidetes	Bacteroidia	Bacteroidales	Tannerellaceae	Parabacteroides	NA
d8e7f9181e4d5a4a6453e9ca9996a43f	T5-0-24	0.146699	2	Resilient	Cd0	24	2	Bacteria	Bacteroidetes	Bacteroidia	Bacteroidales	Tannerellaceae	Parabacteroides	NA
d8e7f9181e4d5a4a6453e9ca9996a43f	T82-20-24	0.146699	13	Sensitive	Cd20	24	1	Bacteria	Bacteroidetes	Bacteroidia	Bacteroidales	Tannerellaceae	Parabacteroides	NA
d8e7f9181e4d5a4a6453e9ca9996a43f	T73-0-24	0.136919	13	Sensitive	Cd0	24	1	Bacteria	Bacteroidetes	Bacteroidia	Bacteroidales	Tannerellaceae	Parabacteroides	NA
d8e7f9181e4d5a4a6453e9ca9996a43f	T19-0-0	0.136919	4	Resilient	Baseline	0	1	Bacteria	Bacteroidetes	Bacteroidia	Bacteroidales	Tannerellaceae	Parabacteroides	NA
d8e7f9181e4d5a4a6453e9ca9996a43f	T5-0-0	0.127139	2	Resilient	Baseline	0	2	Bacteria	Bacteroidetes	Bacteroidia	Bacteroidales	Tannerellaceae	Parabacteroides	NA
d8e7f9181e4d5a4a6453e9ca9996a43f	T20-0-24	0.127139	4	Resilient	Cd0	24	2	Bacteria	Bacteroidetes	Bacteroidia	Bacteroidales	Tannerellaceae	Parabacteroides	NA
d8e7f9181e4d5a4a6453e9ca9996a43f	T19-0-24	0.107579	4	Resilient	Cd0	24	1	Bacteria	Bacteroidetes	Bacteroidia	Bacteroidales	Tannerellaceae	Parabacteroides	NA
d8e7f9181e4d5a4a6453e9ca9996a43f	T6-0-0	0.0977995	2	Resilient	Baseline	0	3	Bacteria	Bacteroidetes	Bacteroidia	Bacteroidales	Tannerellaceae	Parabacteroides	NA
d8e7f9181e4d5a4a6453e9ca9996a43f	T84-20-24	0.0977995	13	Sensitive	Cd20	24	3	Bacteria	Bacteroidetes	Bacteroidia	Bacteroidales	Tannerellaceae	Parabacteroides	NA
d8e7f9181e4d5a4a6453e9ca9996a43f	T29-20-24	0.0880196	4	Resilient	Cd20	24	2	Bacteria	Bacteroidetes	Bacteroidia	Bacteroidales	Tannerellaceae	Parabacteroides	NA
d8e7f9181e4d5a4a6453e9ca9996a43f	T21-0-24	0.0880196	4	Resilient	Cd0	24	3	Bacteria	Bacteroidetes	Bacteroidia	Bacteroidales	Tannerellaceae	Parabacteroides	NA
d8e7f9181e4d5a4a6453e9ca9996a43f	T13-20-24	0.0684597	2	Resilient	Cd20	24	1	Bacteria	Bacteroidetes	Bacteroidia	Bacteroidales	Tannerellaceae	Parabacteroides	NA
d8e7f9181e4d5a4a6453e9ca9996a43f	T75-0-24	0.0586797	13	Sensitive	Cd0	24	3	Bacteria	Bacteroidetes	Bacteroidia	Bacteroidales	Tannerellaceae	Parabacteroides	NA
d8e7f9181e4d5a4a6453e9ca9996a43f	T14-20-24	0.0586797	2	Resilient	Cd20	24	2	Bacteria	Bacteroidetes	Bacteroidia	Bacteroidales	Tannerellaceae	Parabacteroides	NA
d8e7f9181e4d5a4a6453e9ca9996a43f	T28-20-24	0.0586797	4	Resilient	Cd20	24	1	Bacteria	Bacteroidetes	Bacteroidia	Bacteroidales	Tannerellaceae	Parabacteroides	NA
d8e7f9181e4d5a4a6453e9ca9996a43f	T4-0-24	0.0488998	2	Resilient	Cd0	24	1	Bacteria	Bacteroidetes	Bacteroidia	Bacteroidales	Tannerellaceae	Parabacteroides	NA
d8e7f9181e4d5a4a6453e9ca9996a43f	T4-0-0	0.0488998	2	Resilient	Baseline	0	1	Bacteria	Bacteroidetes	Bacteroidia	Bacteroidales	Tannerellaceae	Parabacteroides	NA
d8e7f9181e4d5a4a6453e9ca9996a43f	T6-0-24	0.0391198	2	Resilient	Cd0	24	3	Bacteria	Bacteroidetes	Bacteroidia	Bacteroidales	Tannerellaceae	Parabacteroides	NA
d8e7f9181e4d5a4a6453e9ca9996a43f	T15-20-24	0.0293399	2	Resilient	Cd20	24	3	Bacteria	Bacteroidetes	Bacteroidia	Bacteroidales	Tannerellaceae	Parabacteroides	NA
d8e7f9181e4d5a4a6453e9ca9996a43f	T72-20-24	0	12	Resilient	Cd20	24	3	Bacteria	Bacteroidetes	Bacteroidia	Bacteroidales	Tannerellaceae	Parabacteroides	NA
d8e7f9181e4d5a4a6453e9ca9996a43f	T63-0-0	0	12	Resilient	Baseline	0	3	Bacteria	Bacteroidetes	Bacteroidia	Bacteroidales	Tannerellaceae	Parabacteroides	NA
d8e7f9181e4d5a4a6453e9ca9996a43f	T74-0-24	0	13	Sensitive	Cd0	24	2	Bacteria	Bacteroidetes	Bacteroidia	Bacteroidales	Tannerellaceae	Parabacteroides	NA
d8e7f9181e4d5a4a6453e9ca9996a43f	T1-0-0	0	1	Resilient	Baseline	0	1	Bacteria	Bacteroidetes	Bacteroidia	Bacteroidales	Tannerellaceae	Parabacteroides	NA
d8e7f9181e4d5a4a6453e9ca9996a43f	T67-20-24	0	11	Resilient	Cd20	24	1	Bacteria	Bacteroidetes	Bacteroidia	Bacteroidales	Tannerellaceae	Parabacteroides	NA
d8e7f9181e4d5a4a6453e9ca9996a43f	T70-20-24	0	12	Resilient	Cd20	24	1	Bacteria	Bacteroidetes	Bacteroidia	Bacteroidales	Tannerellaceae	Parabacteroides	NA
d8e7f9181e4d5a4a6453e9ca9996a43f	T3-0-24	0	1	Resilient	Cd0	24	3	Bacteria	Bacteroidetes	Bacteroidia	Bacteroidales	Tannerellaceae	Parabacteroides	NA
d8e7f9181e4d5a4a6453e9ca9996a43f	T58-0-0	0	11	Resilient	Baseline	0	1	Bacteria	Bacteroidetes	Bacteroidia	Bacteroidales	Tannerellaceae	Parabacteroides	NA
d8e7f9181e4d5a4a6453e9ca9996a43f	T55-0-0	0	10	Sensitive	Baseline	0	1	Bacteria	Bacteroidetes	Bacteroidia	Bacteroidales	Tannerellaceae	Parabacteroides	NA
d8e7f9181e4d5a4a6453e9ca9996a43f	T24-0-0	0	5	Sensitive	Baseline	0	3	Bacteria	Bacteroidetes	Bacteroidia	Bacteroidales	Tannerellaceae	Parabacteroides	NA
d8e7f9181e4d5a4a6453e9ca9996a43f	T59-0-0	0	11	Resilient	Baseline	0	2	Bacteria	Bacteroidetes	Bacteroidia	Bacteroidales	Tannerellaceae	Parabacteroides	NA
d8e7f9181e4d5a4a6453e9ca9996a43f	T1-0-24	0	1	Resilient	Cd0	24	1	Bacteria	Bacteroidetes	Bacteroidia	Bacteroidales	Tannerellaceae	Parabacteroides	NA
d8e7f9181e4d5a4a6453e9ca9996a43f	T63-0-24	0	12	Resilient	Cd0	24	3	Bacteria	Bacteroidetes	Bacteroidia	Bacteroidales	Tannerellaceae	Parabacteroides	NA
d8e7f9181e4d5a4a6453e9ca9996a43f	T12-20-24	0	1	Resilient	Cd20	24	3	Bacteria	Bacteroidetes	Bacteroidia	Bacteroidales	Tannerellaceae	Parabacteroides	NA
d8e7f9181e4d5a4a6453e9ca9996a43f	T10-20-24	0	1	Resilient	Cd20	24	1	Bacteria	Bacteroidetes	Bacteroidia	Bacteroidales	Tannerellaceae	Parabacteroides	NA
d8e7f9181e4d5a4a6453e9ca9996a43f	T69-20-24	0	11	Resilient	Cd20	24	3	Bacteria	Bacteroidetes	Bacteroidia	Bacteroidales	Tannerellaceae	Parabacteroides	NA
d8e7f9181e4d5a4a6453e9ca9996a43f	T58-0-24	0	11	Resilient	Cd0	24	1	Bacteria	Bacteroidetes	Bacteroidia	Bacteroidales	Tannerellaceae	Parabacteroides	NA
d8e7f9181e4d5a4a6453e9ca9996a43f	T60-0-0	0	11	Resilient	Baseline	0	3	Bacteria	Bacteroidetes	Bacteroidia	Bacteroidales	Tannerellaceae	Parabacteroides	NA
d8e7f9181e4d5a4a6453e9ca9996a43f	T60-0-24	0	11	Resilient	Cd0	24	3	Bacteria	Bacteroidetes	Bacteroidia	Bacteroidales	Tannerellaceae	Parabacteroides	NA
d8e7f9181e4d5a4a6453e9ca9996a43f	T97-0-0	0	18	Resilient	Baseline	0	1	Bacteria	Bacteroidetes	Bacteroidia	Bacteroidales	Tannerellaceae	Parabacteroides	NA
d8e7f9181e4d5a4a6453e9ca9996a43f	T68-20-24	0	11	Resilient	Cd20	24	2	Bacteria	Bacteroidetes	Bacteroidia	Bacteroidales	Tannerellaceae	Parabacteroides	NA
d8e7f9181e4d5a4a6453e9ca9996a43f	T71-20-24	0	12	Resilient	Cd20	24	2	Bacteria	Bacteroidetes	Bacteroidia	Bacteroidales	Tannerellaceae	Parabacteroides	NA
d8e7f9181e4d5a4a6453e9ca9996a43f	T56-0-0	0	10	Sensitive	Baseline	0	2	Bacteria	Bacteroidetes	Bacteroidia	Bacteroidales	Tannerellaceae	Parabacteroides	NA
d8e7f9181e4d5a4a6453e9ca9996a43f	T3-0-0	0	1	Resilient	Baseline	0	3	Bacteria	Bacteroidetes	Bacteroidia	Bacteroidales	Tannerellaceae	Parabacteroides	NA
d8e7f9181e4d5a4a6453e9ca9996a43f	T61-0-24	0	12	Resilient	Cd0	24	1	Bacteria	Bacteroidetes	Bacteroidia	Bacteroidales	Tannerellaceae	Parabacteroides	NA
d8e7f9181e4d5a4a6453e9ca9996a43f	T59-0-24	0	11	Resilient	Cd0	24	2	Bacteria	Bacteroidetes	Bacteroidia	Bacteroidales	Tannerellaceae	Parabacteroides	NA
d8e7f9181e4d5a4a6453e9ca9996a43f	T61-0-0	0	12	Resilient	Baseline	0	1	Bacteria	Bacteroidetes	Bacteroidia	Bacteroidales	Tannerellaceae	Parabacteroides	NA
d8e7f9181e4d5a4a6453e9ca9996a43f	T2-0-24	0	1	Resilient	Cd0	24	2	Bacteria	Bacteroidetes	Bacteroidia	Bacteroidales	Tannerellaceae	Parabacteroides	NA
d8e7f9181e4d5a4a6453e9ca9996a43f	T62-0-0	0	12	Resilient	Baseline	0	2	Bacteria	Bacteroidetes	Bacteroidia	Bacteroidales	Tannerellaceae	Parabacteroides	NA
d8e7f9181e4d5a4a6453e9ca9996a43f	T23-0-0	0	5	Sensitive	Baseline	0	2	Bacteria	Bacteroidetes	Bacteroidia	Bacteroidales	Tannerellaceae	Parabacteroides	NA
d8e7f9181e4d5a4a6453e9ca9996a43f	T62-0-24	0	12	Resilient	Cd0	24	2	Bacteria	Bacteroidetes	Bacteroidia	Bacteroidales	Tannerellaceae	Parabacteroides	NA
d8e7f9181e4d5a4a6453e9ca9996a43f	T22-0-0	0	5	Sensitive	Baseline	0	1	Bacteria	Bacteroidetes	Bacteroidia	Bacteroidales	Tannerellaceae	Parabacteroides	NA
d8e7f9181e4d5a4a6453e9ca9996a43f	T2-0-0	0	1	Resilient	Baseline	0	2	Bacteria	Bacteroidetes	Bacteroidia	Bacteroidales	Tannerellaceae	Parabacteroides	NA
d8e7f9181e4d5a4a6453e9ca9996a43f	T11-20-24	0	1	Resilient	Cd20	24	2	Bacteria	Bacteroidetes	Bacteroidia	Bacteroidales	Tannerellaceae	Parabacteroides	NA
263e41ea2c25dc87bd2ff5910cf30d40	T3-0-0	12.1076	1	Resilient	Baseline	0	3	Bacteria	Firmicutes	Clostridia	Clostridiales	Lachnospiraceae	Agathobacter	NA
263e41ea2c25dc87bd2ff5910cf30d40	T2-0-0	11.5795	1	Resilient	Baseline	0	2	Bacteria	Firmicutes	Clostridia	Clostridiales	Lachnospiraceae	Agathobacter	NA
263e41ea2c25dc87bd2ff5910cf30d40	T1-0-0	11.3252	1	Resilient	Baseline	0	1	Bacteria	Firmicutes	Clostridia	Clostridiales	Lachnospiraceae	Agathobacter	NA
263e41ea2c25dc87bd2ff5910cf30d40	T1-0-24	7.56968	1	Resilient	Cd0	24	1	Bacteria	Firmicutes	Clostridia	Clostridiales	Lachnospiraceae	Agathobacter	NA
263e41ea2c25dc87bd2ff5910cf30d40	T97-0-0	6.25917	18	Resilient	Baseline	0	1	Bacteria	Firmicutes	Clostridia	Clostridiales	Lachnospiraceae	Agathobacter	NA
263e41ea2c25dc87bd2ff5910cf30d40	T2-0-24	6.21027	1	Resilient	Cd0	24	2	Bacteria	Firmicutes	Clostridia	Clostridiales	Lachnospiraceae	Agathobacter	NA
263e41ea2c25dc87bd2ff5910cf30d40	T3-0-24	5.95599	1	Resilient	Cd0	24	3	Bacteria	Firmicutes	Clostridia	Clostridiales	Lachnospiraceae	Agathobacter	NA
263e41ea2c25dc87bd2ff5910cf30d40	T98-0-24	5.51589	18	Resilient	Cd0	24	2	Bacteria	Firmicutes	Clostridia	Clostridiales	Lachnospiraceae	Agathobacter	NA
263e41ea2c25dc87bd2ff5910cf30d40	T99-0-24	5.38875	18	Resilient	Cd0	24	3	Bacteria	Firmicutes	Clostridia	Clostridiales	Lachnospiraceae	Agathobacter	NA
263e41ea2c25dc87bd2ff5910cf30d40	T97-0-24	5.19315	18	Resilient	Cd0	24	1	Bacteria	Firmicutes	Clostridia	Clostridiales	Lachnospiraceae	Agathobacter	NA
263e41ea2c25dc87bd2ff5910cf30d40	T99-0-0	5.08557	18	Resilient	Baseline	0	3	Bacteria	Firmicutes	Clostridia	Clostridiales	Lachnospiraceae	Agathobacter	NA
263e41ea2c25dc87bd2ff5910cf30d40	T98-0-0	4.74328	18	Resilient	Baseline	0	2	Bacteria	Firmicutes	Clostridia	Clostridiales	Lachnospiraceae	Agathobacter	NA
263e41ea2c25dc87bd2ff5910cf30d40	T106-20-24	4.32274	18	Resilient	Cd20	24	1	Bacteria	Firmicutes	Clostridia	Clostridiales	Lachnospiraceae	Agathobacter	NA
263e41ea2c25dc87bd2ff5910cf30d40	T76-0-0	4.2445	14	Sensitive	Baseline	0	1	Bacteria	Firmicutes	Clostridia	Clostridiales	Lachnospiraceae	Agathobacter	NA
263e41ea2c25dc87bd2ff5910cf30d40	T108-20-24	4.06846	18	Resilient	Cd20	24	3	Bacteria	Firmicutes	Clostridia	Clostridiales	Lachnospiraceae	Agathobacter	NA
263e41ea2c25dc87bd2ff5910cf30d40	T78-0-0	3.94132	14	Sensitive	Baseline	0	3	Bacteria	Firmicutes	Clostridia	Clostridiales	Lachnospiraceae	Agathobacter	NA
263e41ea2c25dc87bd2ff5910cf30d40	T107-20-24	3.4621	18	Resilient	Cd20	24	2	Bacteria	Firmicutes	Clostridia	Clostridiales	Lachnospiraceae	Agathobacter	NA
263e41ea2c25dc87bd2ff5910cf30d40	T55-0-0	3.12958	10	Sensitive	Baseline	0	1	Bacteria	Firmicutes	Clostridia	Clostridiales	Lachnospiraceae	Agathobacter	NA
263e41ea2c25dc87bd2ff5910cf30d40	T24-0-0	3.10024	5	Sensitive	Baseline	0	3	Bacteria	Firmicutes	Clostridia	Clostridiales	Lachnospiraceae	Agathobacter	NA
263e41ea2c25dc87bd2ff5910cf30d40	T4-0-0	3.022	2	Resilient	Baseline	0	1	Bacteria	Firmicutes	Clostridia	Clostridiales	Lachnospiraceae	Agathobacter	NA
263e41ea2c25dc87bd2ff5910cf30d40	T77-0-0	3.022	14	Sensitive	Baseline	0	2	Bacteria	Firmicutes	Clostridia	Clostridiales	Lachnospiraceae	Agathobacter	NA
263e41ea2c25dc87bd2ff5910cf30d40	T24-0-24	2.64059	5	Sensitive	Cd0	24	3	Bacteria	Firmicutes	Clostridia	Clostridiales	Lachnospiraceae	Agathobacter	NA
263e41ea2c25dc87bd2ff5910cf30d40	T5-0-0	2.58191	2	Resilient	Baseline	0	2	Bacteria	Firmicutes	Clostridia	Clostridiales	Lachnospiraceae	Agathobacter	NA
263e41ea2c25dc87bd2ff5910cf30d40	T6-0-0	2.48411	2	Resilient	Baseline	0	3	Bacteria	Firmicutes	Clostridia	Clostridiales	Lachnospiraceae	Agathobacter	NA
263e41ea2c25dc87bd2ff5910cf30d40	T23-0-0	2.40587	5	Sensitive	Baseline	0	2	Bacteria	Firmicutes	Clostridia	Clostridiales	Lachnospiraceae	Agathobacter	NA
263e41ea2c25dc87bd2ff5910cf30d40	T20-0-24	2.37653	4	Resilient	Cd0	24	2	Bacteria	Firmicutes	Clostridia	Clostridiales	Lachnospiraceae	Agathobacter	NA
263e41ea2c25dc87bd2ff5910cf30d40	T56-0-0	2.31785	10	Sensitive	Baseline	0	2	Bacteria	Firmicutes	Clostridia	Clostridiales	Lachnospiraceae	Agathobacter	NA
263e41ea2c25dc87bd2ff5910cf30d40	T19-0-24	2.30807	4	Resilient	Cd0	24	1	Bacteria	Firmicutes	Clostridia	Clostridiales	Lachnospiraceae	Agathobacter	NA
263e41ea2c25dc87bd2ff5910cf30d40	T30-20-24	2.26895	4	Resilient	Cd20	24	3	Bacteria	Firmicutes	Clostridia	Clostridiales	Lachnospiraceae	Agathobacter	NA
263e41ea2c25dc87bd2ff5910cf30d40	T29-20-24	2.25917	4	Resilient	Cd20	24	2	Bacteria	Firmicutes	Clostridia	Clostridiales	Lachnospiraceae	Agathobacter	NA
263e41ea2c25dc87bd2ff5910cf30d40	T21-0-24	2.22005	4	Resilient	Cd0	24	3	Bacteria	Firmicutes	Clostridia	Clostridiales	Lachnospiraceae	Agathobacter	NA
263e41ea2c25dc87bd2ff5910cf30d40	T62-0-0	2.20049	12	Resilient	Baseline	0	2	Bacteria	Firmicutes	Clostridia	Clostridiales	Lachnospiraceae	Agathobacter	NA
263e41ea2c25dc87bd2ff5910cf30d40	T28-20-24	1.99511	4	Resilient	Cd20	24	1	Bacteria	Firmicutes	Clostridia	Clostridiales	Lachnospiraceae	Agathobacter	NA
263e41ea2c25dc87bd2ff5910cf30d40	T22-0-0	1.91687	5	Sensitive	Baseline	0	1	Bacteria	Firmicutes	Clostridia	Clostridiales	Lachnospiraceae	Agathobacter	NA
263e41ea2c25dc87bd2ff5910cf30d40	T33-20-24	1.87775	5	Sensitive	Cd20	24	3	Bacteria	Firmicutes	Clostridia	Clostridiales	Lachnospiraceae	Agathobacter	NA
263e41ea2c25dc87bd2ff5910cf30d40	T61-0-0	1.71149	12	Resilient	Baseline	0	1	Bacteria	Firmicutes	Clostridia	Clostridiales	Lachnospiraceae	Agathobacter	NA
263e41ea2c25dc87bd2ff5910cf30d40	T63-0-0	1.60391	12	Resilient	Baseline	0	3	Bacteria	Firmicutes	Clostridia	Clostridiales	Lachnospiraceae	Agathobacter	NA
263e41ea2c25dc87bd2ff5910cf30d40	T5-0-24	1.58435	2	Resilient	Cd0	24	2	Bacteria	Firmicutes	Clostridia	Clostridiales	Lachnospiraceae	Agathobacter	NA
263e41ea2c25dc87bd2ff5910cf30d40	T6-0-24	1.47677	2	Resilient	Cd0	24	3	Bacteria	Firmicutes	Clostridia	Clostridiales	Lachnospiraceae	Agathobacter	NA
263e41ea2c25dc87bd2ff5910cf30d40	T60-0-0	1.33985	11	Resilient	Baseline	0	3	Bacteria	Firmicutes	Clostridia	Clostridiales	Lachnospiraceae	Agathobacter	NA
263e41ea2c25dc87bd2ff5910cf30d40	T58-0-0	1.28117	11	Resilient	Baseline	0	1	Bacteria	Firmicutes	Clostridia	Clostridiales	Lachnospiraceae	Agathobacter	NA
263e41ea2c25dc87bd2ff5910cf30d40	T4-0-24	1.28117	2	Resilient	Cd0	24	1	Bacteria	Firmicutes	Clostridia	Clostridiales	Lachnospiraceae	Agathobacter	NA
263e41ea2c25dc87bd2ff5910cf30d40	T56-0-24	1.17359	10	Sensitive	Cd0	24	2	Bacteria	Firmicutes	Clostridia	Clostridiales	Lachnospiraceae	Agathobacter	NA
263e41ea2c25dc87bd2ff5910cf30d40	T59-0-0	1.07579	11	Resilient	Baseline	0	2	Bacteria	Firmicutes	Clostridia	Clostridiales	Lachnospiraceae	Agathobacter	NA
263e41ea2c25dc87bd2ff5910cf30d40	T61-0-24	1.02689	12	Resilient	Cd0	24	1	Bacteria	Firmicutes	Clostridia	Clostridiales	Lachnospiraceae	Agathobacter	NA
263e41ea2c25dc87bd2ff5910cf30d40	T75-0-0	1.02689	13	Sensitive	Baseline	0	3	Bacteria	Firmicutes	Clostridia	Clostridiales	Lachnospiraceae	Agathobacter	NA
263e41ea2c25dc87bd2ff5910cf30d40	T74-0-0	0.997555	13	Sensitive	Baseline	0	2	Bacteria	Firmicutes	Clostridia	Clostridiales	Lachnospiraceae	Agathobacter	NA
263e41ea2c25dc87bd2ff5910cf30d40	T21-0-0	0.968215	4	Resilient	Baseline	0	3	Bacteria	Firmicutes	Clostridia	Clostridiales	Lachnospiraceae	Agathobacter	NA
263e41ea2c25dc87bd2ff5910cf30d40	T11-20-24	0.958435	1	Resilient	Cd20	24	2	Bacteria	Firmicutes	Clostridia	Clostridiales	Lachnospiraceae	Agathobacter	NA
263e41ea2c25dc87bd2ff5910cf30d40	T63-0-24	0.889976	12	Resilient	Cd0	24	3	Bacteria	Firmicutes	Clostridia	Clostridiales	Lachnospiraceae	Agathobacter	NA
263e41ea2c25dc87bd2ff5910cf30d40	T62-0-24	0.889976	12	Resilient	Cd0	24	2	Bacteria	Firmicutes	Clostridia	Clostridiales	Lachnospiraceae	Agathobacter	NA
263e41ea2c25dc87bd2ff5910cf30d40	T19-0-0	0.821516	4	Resilient	Baseline	0	1	Bacteria	Firmicutes	Clostridia	Clostridiales	Lachnospiraceae	Agathobacter	NA
263e41ea2c25dc87bd2ff5910cf30d40	T57-0-24	0.811736	10	Sensitive	Cd0	24	3	Bacteria	Firmicutes	Clostridia	Clostridiales	Lachnospiraceae	Agathobacter	NA
263e41ea2c25dc87bd2ff5910cf30d40	T70-20-24	0.753056	12	Resilient	Cd20	24	1	Bacteria	Firmicutes	Clostridia	Clostridiales	Lachnospiraceae	Agathobacter	NA
263e41ea2c25dc87bd2ff5910cf30d40	T73-0-0	0.743276	13	Sensitive	Baseline	0	1	Bacteria	Firmicutes	Clostridia	Clostridiales	Lachnospiraceae	Agathobacter	NA
263e41ea2c25dc87bd2ff5910cf30d40	T20-0-0	0.743276	4	Resilient	Baseline	0	2	Bacteria	Firmicutes	Clostridia	Clostridiales	Lachnospiraceae	Agathobacter	NA
263e41ea2c25dc87bd2ff5910cf30d40	T10-20-24	0.733496	1	Resilient	Cd20	24	1	Bacteria	Firmicutes	Clostridia	Clostridiales	Lachnospiraceae	Agathobacter	NA
263e41ea2c25dc87bd2ff5910cf30d40	T76-0-24	0.694377	14	Sensitive	Cd0	24	1	Bacteria	Firmicutes	Clostridia	Clostridiales	Lachnospiraceae	Agathobacter	NA
263e41ea2c25dc87bd2ff5910cf30d40	T77-0-24	0.616137	14	Sensitive	Cd0	24	2	Bacteria	Firmicutes	Clostridia	Clostridiales	Lachnospiraceae	Agathobacter	NA
263e41ea2c25dc87bd2ff5910cf30d40	T78-0-24	0.606357	14	Sensitive	Cd0	24	3	Bacteria	Firmicutes	Clostridia	Clostridiales	Lachnospiraceae	Agathobacter	NA
263e41ea2c25dc87bd2ff5910cf30d40	T72-20-24	0.567237	12	Resilient	Cd20	24	3	Bacteria	Firmicutes	Clostridia	Clostridiales	Lachnospiraceae	Agathobacter	NA
263e41ea2c25dc87bd2ff5910cf30d40	T85-20-24	0.469438	14	Sensitive	Cd20	24	1	Bacteria	Firmicutes	Clostridia	Clostridiales	Lachnospiraceae	Agathobacter	NA
263e41ea2c25dc87bd2ff5910cf30d40	T71-20-24	0.449878	12	Resilient	Cd20	24	2	Bacteria	Firmicutes	Clostridia	Clostridiales	Lachnospiraceae	Agathobacter	NA
263e41ea2c25dc87bd2ff5910cf30d40	T87-20-24	0.440098	14	Sensitive	Cd20	24	3	Bacteria	Firmicutes	Clostridia	Clostridiales	Lachnospiraceae	Agathobacter	NA
263e41ea2c25dc87bd2ff5910cf30d40	T86-20-24	0.440098	14	Sensitive	Cd20	24	2	Bacteria	Firmicutes	Clostridia	Clostridiales	Lachnospiraceae	Agathobacter	NA
263e41ea2c25dc87bd2ff5910cf30d40	T12-20-24	0.361858	1	Resilient	Cd20	24	3	Bacteria	Firmicutes	Clostridia	Clostridiales	Lachnospiraceae	Agathobacter	NA
263e41ea2c25dc87bd2ff5910cf30d40	T59-0-24	0.215159	11	Resilient	Cd0	24	2	Bacteria	Firmicutes	Clostridia	Clostridiales	Lachnospiraceae	Agathobacter	NA
263e41ea2c25dc87bd2ff5910cf30d40	T60-0-24	0.215159	11	Resilient	Cd0	24	3	Bacteria	Firmicutes	Clostridia	Clostridiales	Lachnospiraceae	Agathobacter	NA
263e41ea2c25dc87bd2ff5910cf30d40	T58-0-24	0.205379	11	Resilient	Cd0	24	1	Bacteria	Firmicutes	Clostridia	Clostridiales	Lachnospiraceae	Agathobacter	NA
263e41ea2c25dc87bd2ff5910cf30d40	T81-0-0	0.195599	15	Sensitive	Baseline	0	3	Bacteria	Firmicutes	Clostridia	Clostridiales	Lachnospiraceae	Agathobacter	NA
263e41ea2c25dc87bd2ff5910cf30d40	T79-0-0	0.166259	15	Sensitive	Baseline	0	1	Bacteria	Firmicutes	Clostridia	Clostridiales	Lachnospiraceae	Agathobacter	NA
263e41ea2c25dc87bd2ff5910cf30d40	T74-0-24	0.146699	13	Sensitive	Cd0	24	2	Bacteria	Firmicutes	Clostridia	Clostridiales	Lachnospiraceae	Agathobacter	NA
263e41ea2c25dc87bd2ff5910cf30d40	T80-0-0	0.146699	15	Sensitive	Baseline	0	2	Bacteria	Firmicutes	Clostridia	Clostridiales	Lachnospiraceae	Agathobacter	NA
263e41ea2c25dc87bd2ff5910cf30d40	T73-0-24	0.0684597	13	Sensitive	Cd0	24	1	Bacteria	Firmicutes	Clostridia	Clostridiales	Lachnospiraceae	Agathobacter	NA
263e41ea2c25dc87bd2ff5910cf30d40	T57-0-0	0	10	Sensitive	Baseline	0	3	Bacteria	Firmicutes	Clostridia	Clostridiales	Lachnospiraceae	Agathobacter	NA
263e41ea2c25dc87bd2ff5910cf30d40	T65-20-24	0	10	Sensitive	Cd20	24	2	Bacteria	Firmicutes	Clostridia	Clostridiales	Lachnospiraceae	Agathobacter	NA
263e41ea2c25dc87bd2ff5910cf30d40	T69-20-24	0	11	Resilient	Cd20	24	3	Bacteria	Firmicutes	Clostridia	Clostridiales	Lachnospiraceae	Agathobacter	NA
263e41ea2c25dc87bd2ff5910cf30d40	T14-20-24	0	2	Resilient	Cd20	24	2	Bacteria	Firmicutes	Clostridia	Clostridiales	Lachnospiraceae	Agathobacter	NA
263e41ea2c25dc87bd2ff5910cf30d40	T67-20-24	0	11	Resilient	Cd20	24	1	Bacteria	Firmicutes	Clostridia	Clostridiales	Lachnospiraceae	Agathobacter	NA
263e41ea2c25dc87bd2ff5910cf30d40	T79-0-24	0	15	Sensitive	Cd0	24	1	Bacteria	Firmicutes	Clostridia	Clostridiales	Lachnospiraceae	Agathobacter	NA
263e41ea2c25dc87bd2ff5910cf30d40	T68-20-24	0	11	Resilient	Cd20	24	2	Bacteria	Firmicutes	Clostridia	Clostridiales	Lachnospiraceae	Agathobacter	NA
263e41ea2c25dc87bd2ff5910cf30d40	T64-20-24	0	10	Sensitive	Cd20	24	1	Bacteria	Firmicutes	Clostridia	Clostridiales	Lachnospiraceae	Agathobacter	NA
263e41ea2c25dc87bd2ff5910cf30d40	T88-20-24	0	15	Sensitive	Cd20	24	1	Bacteria	Firmicutes	Clostridia	Clostridiales	Lachnospiraceae	Agathobacter	NA
263e41ea2c25dc87bd2ff5910cf30d40	T66-20-24	0	10	Sensitive	Cd20	24	3	Bacteria	Firmicutes	Clostridia	Clostridiales	Lachnospiraceae	Agathobacter	NA
263e41ea2c25dc87bd2ff5910cf30d40	T89-20-24	0	15	Sensitive	Cd20	24	2	Bacteria	Firmicutes	Clostridia	Clostridiales	Lachnospiraceae	Agathobacter	NA
263e41ea2c25dc87bd2ff5910cf30d40	T80-0-24	0	15	Sensitive	Cd0	24	2	Bacteria	Firmicutes	Clostridia	Clostridiales	Lachnospiraceae	Agathobacter	NA
263e41ea2c25dc87bd2ff5910cf30d40	T15-20-24	0	2	Resilient	Cd20	24	3	Bacteria	Firmicutes	Clostridia	Clostridiales	Lachnospiraceae	Agathobacter	NA
263e41ea2c25dc87bd2ff5910cf30d40	T75-0-24	0	13	Sensitive	Cd0	24	3	Bacteria	Firmicutes	Clostridia	Clostridiales	Lachnospiraceae	Agathobacter	NA
263e41ea2c25dc87bd2ff5910cf30d40	T82-20-24	0	13	Sensitive	Cd20	24	1	Bacteria	Firmicutes	Clostridia	Clostridiales	Lachnospiraceae	Agathobacter	NA
263e41ea2c25dc87bd2ff5910cf30d40	T13-20-24	0	2	Resilient	Cd20	24	1	Bacteria	Firmicutes	Clostridia	Clostridiales	Lachnospiraceae	Agathobacter	NA
263e41ea2c25dc87bd2ff5910cf30d40	T84-20-24	0	13	Sensitive	Cd20	24	3	Bacteria	Firmicutes	Clostridia	Clostridiales	Lachnospiraceae	Agathobacter	NA
263e41ea2c25dc87bd2ff5910cf30d40	T83-20-24	0	13	Sensitive	Cd20	24	2	Bacteria	Firmicutes	Clostridia	Clostridiales	Lachnospiraceae	Agathobacter	NA
263e41ea2c25dc87bd2ff5910cf30d40	T90-20-24	0	15	Sensitive	Cd20	24	3	Bacteria	Firmicutes	Clostridia	Clostridiales	Lachnospiraceae	Agathobacter	NA
263e41ea2c25dc87bd2ff5910cf30d40	T81-0-24	0	15	Sensitive	Cd0	24	3	Bacteria	Firmicutes	Clostridia	Clostridiales	Lachnospiraceae	Agathobacter	NA
33518e48b174ac428cb7be1a216c6c6e	T58-0-0	3.74572	11	Resilient	Baseline	0	1	Bacteria	Firmicutes	Clostridia	Clostridiales	Lachnospiraceae	Anaerostipes	NA
33518e48b174ac428cb7be1a216c6c6e	T60-0-0	2.85575	11	Resilient	Baseline	0	3	Bacteria	Firmicutes	Clostridia	Clostridiales	Lachnospiraceae	Anaerostipes	NA
33518e48b174ac428cb7be1a216c6c6e	T59-0-0	2.37653	11	Resilient	Baseline	0	2	Bacteria	Firmicutes	Clostridia	Clostridiales	Lachnospiraceae	Anaerostipes	NA
33518e48b174ac428cb7be1a216c6c6e	T3-0-0	2.19071	1	Resilient	Baseline	0	3	Bacteria	Firmicutes	Clostridia	Clostridiales	Lachnospiraceae	Anaerostipes	NA
33518e48b174ac428cb7be1a216c6c6e	T1-0-0	1.97555	1	Resilient	Baseline	0	1	Bacteria	Firmicutes	Clostridia	Clostridiales	Lachnospiraceae	Anaerostipes	NA
33518e48b174ac428cb7be1a216c6c6e	T2-0-0	1.92665	1	Resilient	Baseline	0	2	Bacteria	Firmicutes	Clostridia	Clostridiales	Lachnospiraceae	Anaerostipes	NA
33518e48b174ac428cb7be1a216c6c6e	T61-0-0	1.13447	12	Resilient	Baseline	0	1	Bacteria	Firmicutes	Clostridia	Clostridiales	Lachnospiraceae	Anaerostipes	NA
33518e48b174ac428cb7be1a216c6c6e	T6-0-0	1.02689	2	Resilient	Baseline	0	3	Bacteria	Firmicutes	Clostridia	Clostridiales	Lachnospiraceae	Anaerostipes	NA
33518e48b174ac428cb7be1a216c6c6e	T4-0-0	0.948655	2	Resilient	Baseline	0	1	Bacteria	Firmicutes	Clostridia	Clostridiales	Lachnospiraceae	Anaerostipes	NA
33518e48b174ac428cb7be1a216c6c6e	T62-0-0	0.889976	12	Resilient	Baseline	0	2	Bacteria	Firmicutes	Clostridia	Clostridiales	Lachnospiraceae	Anaerostipes	NA
33518e48b174ac428cb7be1a216c6c6e	T5-0-0	0.860636	2	Resilient	Baseline	0	2	Bacteria	Firmicutes	Clostridia	Clostridiales	Lachnospiraceae	Anaerostipes	NA
33518e48b174ac428cb7be1a216c6c6e	T63-0-0	0.743276	12	Resilient	Baseline	0	3	Bacteria	Firmicutes	Clostridia	Clostridiales	Lachnospiraceae	Anaerostipes	NA
33518e48b174ac428cb7be1a216c6c6e	T97-0-0	0.518337	18	Resilient	Baseline	0	1	Bacteria	Firmicutes	Clostridia	Clostridiales	Lachnospiraceae	Anaerostipes	NA
33518e48b174ac428cb7be1a216c6c6e	T99-0-0	0.449878	18	Resilient	Baseline	0	3	Bacteria	Firmicutes	Clostridia	Clostridiales	Lachnospiraceae	Anaerostipes	NA
33518e48b174ac428cb7be1a216c6c6e	T98-0-0	0.449878	18	Resilient	Baseline	0	2	Bacteria	Firmicutes	Clostridia	Clostridiales	Lachnospiraceae	Anaerostipes	NA
33518e48b174ac428cb7be1a216c6c6e	T19-0-0	0.234719	4	Resilient	Baseline	0	1	Bacteria	Firmicutes	Clostridia	Clostridiales	Lachnospiraceae	Anaerostipes	NA
33518e48b174ac428cb7be1a216c6c6e	T21-0-0	0.205379	4	Resilient	Baseline	0	3	Bacteria	Firmicutes	Clostridia	Clostridiales	Lachnospiraceae	Anaerostipes	NA
33518e48b174ac428cb7be1a216c6c6e	T20-0-0	0.185819	4	Resilient	Baseline	0	2	Bacteria	Firmicutes	Clostridia	Clostridiales	Lachnospiraceae	Anaerostipes	NA
33518e48b174ac428cb7be1a216c6c6e	T20-0-24	13.555	4	Resilient	Cd0	24	2	Bacteria	Firmicutes	Clostridia	Clostridiales	Lachnospiraceae	Anaerostipes	NA
33518e48b174ac428cb7be1a216c6c6e	T60-0-24	12.1858	11	Resilient	Cd0	24	3	Bacteria	Firmicutes	Clostridia	Clostridiales	Lachnospiraceae	Anaerostipes	NA
33518e48b174ac428cb7be1a216c6c6e	T19-0-24	12.176	4	Resilient	Cd0	24	1	Bacteria	Firmicutes	Clostridia	Clostridiales	Lachnospiraceae	Anaerostipes	NA
33518e48b174ac428cb7be1a216c6c6e	T21-0-24	10.3863	4	Resilient	Cd0	24	3	Bacteria	Firmicutes	Clostridia	Clostridiales	Lachnospiraceae	Anaerostipes	NA
33518e48b174ac428cb7be1a216c6c6e	T58-0-24	9.53545	11	Resilient	Cd0	24	1	Bacteria	Firmicutes	Clostridia	Clostridiales	Lachnospiraceae	Anaerostipes	NA
33518e48b174ac428cb7be1a216c6c6e	T59-0-24	9.23227	11	Resilient	Cd0	24	2	Bacteria	Firmicutes	Clostridia	Clostridiales	Lachnospiraceae	Anaerostipes	NA
33518e48b174ac428cb7be1a216c6c6e	T61-0-24	3.69682	12	Resilient	Cd0	24	1	Bacteria	Firmicutes	Clostridia	Clostridiales	Lachnospiraceae	Anaerostipes	NA
33518e48b174ac428cb7be1a216c6c6e	T3-0-24	2.99267	1	Resilient	Cd0	24	3	Bacteria	Firmicutes	Clostridia	Clostridiales	Lachnospiraceae	Anaerostipes	NA
33518e48b174ac428cb7be1a216c6c6e	T99-0-24	2.77751	18	Resilient	Cd0	24	3	Bacteria	Firmicutes	Clostridia	Clostridiales	Lachnospiraceae	Anaerostipes	NA
33518e48b174ac428cb7be1a216c6c6e	T1-0-24	2.64059	1	Resilient	Cd0	24	1	Bacteria	Firmicutes	Clostridia	Clostridiales	Lachnospiraceae	Anaerostipes	NA
33518e48b174ac428cb7be1a216c6c6e	T5-0-24	2.38631	2	Resilient	Cd0	24	2	Bacteria	Firmicutes	Clostridia	Clostridiales	Lachnospiraceae	Anaerostipes	NA
33518e48b174ac428cb7be1a216c6c6e	T2-0-24	2.35697	1	Resilient	Cd0	24	2	Bacteria	Firmicutes	Clostridia	Clostridiales	Lachnospiraceae	Anaerostipes	NA
33518e48b174ac428cb7be1a216c6c6e	T98-0-24	2.31785	18	Resilient	Cd0	24	2	Bacteria	Firmicutes	Clostridia	Clostridiales	Lachnospiraceae	Anaerostipes	NA
33518e48b174ac428cb7be1a216c6c6e	T4-0-24	1.89731	2	Resilient	Cd0	24	1	Bacteria	Firmicutes	Clostridia	Clostridiales	Lachnospiraceae	Anaerostipes	NA
33518e48b174ac428cb7be1a216c6c6e	T97-0-24	1.81907	18	Resilient	Cd0	24	1	Bacteria	Firmicutes	Clostridia	Clostridiales	Lachnospiraceae	Anaerostipes	NA
33518e48b174ac428cb7be1a216c6c6e	T6-0-24	1.69193	2	Resilient	Cd0	24	3	Bacteria	Firmicutes	Clostridia	Clostridiales	Lachnospiraceae	Anaerostipes	NA
33518e48b174ac428cb7be1a216c6c6e	T63-0-24	1.38875	12	Resilient	Cd0	24	3	Bacteria	Firmicutes	Clostridia	Clostridiales	Lachnospiraceae	Anaerostipes	NA
33518e48b174ac428cb7be1a216c6c6e	T62-0-24	0.811736	12	Resilient	Cd0	24	2	Bacteria	Firmicutes	Clostridia	Clostridiales	Lachnospiraceae	Anaerostipes	NA
33518e48b174ac428cb7be1a216c6c6e	T67-20-24	20.8802	11	Resilient	Cd20	24	1	Bacteria	Firmicutes	Clostridia	Clostridiales	Lachnospiraceae	Anaerostipes	NA
33518e48b174ac428cb7be1a216c6c6e	T68-20-24	20.8704	11	Resilient	Cd20	24	2	Bacteria	Firmicutes	Clostridia	Clostridiales	Lachnospiraceae	Anaerostipes	NA
33518e48b174ac428cb7be1a216c6c6e	T69-20-24	18.2787	11	Resilient	Cd20	24	3	Bacteria	Firmicutes	Clostridia	Clostridiales	Lachnospiraceae	Anaerostipes	NA
33518e48b174ac428cb7be1a216c6c6e	T11-20-24	17.2029	1	Resilient	Cd20	24	2	Bacteria	Firmicutes	Clostridia	Clostridiales	Lachnospiraceae	Anaerostipes	NA
33518e48b174ac428cb7be1a216c6c6e	T12-20-24	16.1076	1	Resilient	Cd20	24	3	Bacteria	Firmicutes	Clostridia	Clostridiales	Lachnospiraceae	Anaerostipes	NA
33518e48b174ac428cb7be1a216c6c6e	T10-20-24	14.533	1	Resilient	Cd20	24	1	Bacteria	Firmicutes	Clostridia	Clostridiales	Lachnospiraceae	Anaerostipes	NA
33518e48b174ac428cb7be1a216c6c6e	T108-20-24	12.665	18	Resilient	Cd20	24	3	Bacteria	Firmicutes	Clostridia	Clostridiales	Lachnospiraceae	Anaerostipes	NA
33518e48b174ac428cb7be1a216c6c6e	T106-20-24	11.4817	18	Resilient	Cd20	24	1	Bacteria	Firmicutes	Clostridia	Clostridiales	Lachnospiraceae	Anaerostipes	NA
33518e48b174ac428cb7be1a216c6c6e	T15-20-24	10.7482	2	Resilient	Cd20	24	3	Bacteria	Firmicutes	Clostridia	Clostridiales	Lachnospiraceae	Anaerostipes	NA
33518e48b174ac428cb7be1a216c6c6e	T13-20-24	10.5623	2	Resilient	Cd20	24	1	Bacteria	Firmicutes	Clostridia	Clostridiales	Lachnospiraceae	Anaerostipes	NA
33518e48b174ac428cb7be1a216c6c6e	T30-20-24	10.2005	4	Resilient	Cd20	24	3	Bacteria	Firmicutes	Clostridia	Clostridiales	Lachnospiraceae	Anaerostipes	NA
33518e48b174ac428cb7be1a216c6c6e	T29-20-24	10.1516	4	Resilient	Cd20	24	2	Bacteria	Firmicutes	Clostridia	Clostridiales	Lachnospiraceae	Anaerostipes	NA
33518e48b174ac428cb7be1a216c6c6e	T107-20-24	9.73105	18	Resilient	Cd20	24	2	Bacteria	Firmicutes	Clostridia	Clostridiales	Lachnospiraceae	Anaerostipes	NA
33518e48b174ac428cb7be1a216c6c6e	T14-20-24	9.16381	2	Resilient	Cd20	24	2	Bacteria	Firmicutes	Clostridia	Clostridiales	Lachnospiraceae	Anaerostipes	NA
33518e48b174ac428cb7be1a216c6c6e	T28-20-24	8.61614	4	Resilient	Cd20	24	1	Bacteria	Firmicutes	Clostridia	Clostridiales	Lachnospiraceae	Anaerostipes	NA
33518e48b174ac428cb7be1a216c6c6e	T71-20-24	1.80929	12	Resilient	Cd20	24	2	Bacteria	Firmicutes	Clostridia	Clostridiales	Lachnospiraceae	Anaerostipes	NA
33518e48b174ac428cb7be1a216c6c6e	T72-20-24	1.33007	12	Resilient	Cd20	24	3	Bacteria	Firmicutes	Clostridia	Clostridiales	Lachnospiraceae	Anaerostipes	NA
33518e48b174ac428cb7be1a216c6c6e	T70-20-24	1.19315	12	Resilient	Cd20	24	1	Bacteria	Firmicutes	Clostridia	Clostridiales	Lachnospiraceae	Anaerostipes	NA
33518e48b174ac428cb7be1a216c6c6e	T57-0-0	1.28117	10	Sensitive	Baseline	0	3	Bacteria	Firmicutes	Clostridia	Clostridiales	Lachnospiraceae	Anaerostipes	NA
33518e48b174ac428cb7be1a216c6c6e	T77-0-0	0.958435	14	Sensitive	Baseline	0	2	Bacteria	Firmicutes	Clostridia	Clostridiales	Lachnospiraceae	Anaerostipes	NA
33518e48b174ac428cb7be1a216c6c6e	T78-0-0	0.938875	14	Sensitive	Baseline	0	3	Bacteria	Firmicutes	Clostridia	Clostridiales	Lachnospiraceae	Anaerostipes	NA
33518e48b174ac428cb7be1a216c6c6e	T24-0-0	0.899756	5	Sensitive	Baseline	0	3	Bacteria	Firmicutes	Clostridia	Clostridiales	Lachnospiraceae	Anaerostipes	NA
33518e48b174ac428cb7be1a216c6c6e	T23-0-0	0.743276	5	Sensitive	Baseline	0	2	Bacteria	Firmicutes	Clostridia	Clostridiales	Lachnospiraceae	Anaerostipes	NA
33518e48b174ac428cb7be1a216c6c6e	T56-0-0	0.694377	10	Sensitive	Baseline	0	2	Bacteria	Firmicutes	Clostridia	Clostridiales	Lachnospiraceae	Anaerostipes	NA
33518e48b174ac428cb7be1a216c6c6e	T76-0-0	0.616137	14	Sensitive	Baseline	0	1	Bacteria	Firmicutes	Clostridia	Clostridiales	Lachnospiraceae	Anaerostipes	NA
33518e48b174ac428cb7be1a216c6c6e	T22-0-0	0.577017	5	Sensitive	Baseline	0	1	Bacteria	Firmicutes	Clostridia	Clostridiales	Lachnospiraceae	Anaerostipes	NA
33518e48b174ac428cb7be1a216c6c6e	T74-0-0	0.528117	13	Sensitive	Baseline	0	2	Bacteria	Firmicutes	Clostridia	Clostridiales	Lachnospiraceae	Anaerostipes	NA
33518e48b174ac428cb7be1a216c6c6e	T55-0-0	0.459658	10	Sensitive	Baseline	0	1	Bacteria	Firmicutes	Clostridia	Clostridiales	Lachnospiraceae	Anaerostipes	NA
33518e48b174ac428cb7be1a216c6c6e	T80-0-0	0.440098	15	Sensitive	Baseline	0	2	Bacteria	Firmicutes	Clostridia	Clostridiales	Lachnospiraceae	Anaerostipes	NA
33518e48b174ac428cb7be1a216c6c6e	T81-0-0	0.332518	15	Sensitive	Baseline	0	3	Bacteria	Firmicutes	Clostridia	Clostridiales	Lachnospiraceae	Anaerostipes	NA
33518e48b174ac428cb7be1a216c6c6e	T79-0-0	0.322738	15	Sensitive	Baseline	0	1	Bacteria	Firmicutes	Clostridia	Clostridiales	Lachnospiraceae	Anaerostipes	NA
33518e48b174ac428cb7be1a216c6c6e	T75-0-0	0.303178	13	Sensitive	Baseline	0	3	Bacteria	Firmicutes	Clostridia	Clostridiales	Lachnospiraceae	Anaerostipes	NA
33518e48b174ac428cb7be1a216c6c6e	T73-0-0	0.283619	13	Sensitive	Baseline	0	1	Bacteria	Firmicutes	Clostridia	Clostridiales	Lachnospiraceae	Anaerostipes	NA
33518e48b174ac428cb7be1a216c6c6e	T24-0-24	8.6357	5	Sensitive	Cd0	24	3	Bacteria	Firmicutes	Clostridia	Clostridiales	Lachnospiraceae	Anaerostipes	NA
33518e48b174ac428cb7be1a216c6c6e	T56-0-24	2.37653	10	Sensitive	Cd0	24	2	Bacteria	Firmicutes	Clostridia	Clostridiales	Lachnospiraceae	Anaerostipes	NA
33518e48b174ac428cb7be1a216c6c6e	T57-0-24	1.90709	10	Sensitive	Cd0	24	3	Bacteria	Firmicutes	Clostridia	Clostridiales	Lachnospiraceae	Anaerostipes	NA
33518e48b174ac428cb7be1a216c6c6e	T78-0-24	1.78973	14	Sensitive	Cd0	24	3	Bacteria	Firmicutes	Clostridia	Clostridiales	Lachnospiraceae	Anaerostipes	NA
33518e48b174ac428cb7be1a216c6c6e	T77-0-24	1.59413	14	Sensitive	Cd0	24	2	Bacteria	Firmicutes	Clostridia	Clostridiales	Lachnospiraceae	Anaerostipes	NA
33518e48b174ac428cb7be1a216c6c6e	T76-0-24	1.14425	14	Sensitive	Cd0	24	1	Bacteria	Firmicutes	Clostridia	Clostridiales	Lachnospiraceae	Anaerostipes	NA
33518e48b174ac428cb7be1a216c6c6e	T80-0-24	0.0488998	15	Sensitive	Cd0	24	2	Bacteria	Firmicutes	Clostridia	Clostridiales	Lachnospiraceae	Anaerostipes	NA
33518e48b174ac428cb7be1a216c6c6e	T79-0-24	0	15	Sensitive	Cd0	24	1	Bacteria	Firmicutes	Clostridia	Clostridiales	Lachnospiraceae	Anaerostipes	NA
33518e48b174ac428cb7be1a216c6c6e	T74-0-24	0	13	Sensitive	Cd0	24	2	Bacteria	Firmicutes	Clostridia	Clostridiales	Lachnospiraceae	Anaerostipes	NA
33518e48b174ac428cb7be1a216c6c6e	T75-0-24	0	13	Sensitive	Cd0	24	3	Bacteria	Firmicutes	Clostridia	Clostridiales	Lachnospiraceae	Anaerostipes	NA
33518e48b174ac428cb7be1a216c6c6e	T81-0-24	0	15	Sensitive	Cd0	24	3	Bacteria	Firmicutes	Clostridia	Clostridiales	Lachnospiraceae	Anaerostipes	NA
33518e48b174ac428cb7be1a216c6c6e	T73-0-24	0	13	Sensitive	Cd0	24	1	Bacteria	Firmicutes	Clostridia	Clostridiales	Lachnospiraceae	Anaerostipes	NA
33518e48b174ac428cb7be1a216c6c6e	T87-20-24	1.50611	14	Sensitive	Cd20	24	3	Bacteria	Firmicutes	Clostridia	Clostridiales	Lachnospiraceae	Anaerostipes	NA
33518e48b174ac428cb7be1a216c6c6e	T65-20-24	1.15403	10	Sensitive	Cd20	24	2	Bacteria	Firmicutes	Clostridia	Clostridiales	Lachnospiraceae	Anaerostipes	NA
33518e48b174ac428cb7be1a216c6c6e	T64-20-24	0.753056	10	Sensitive	Cd20	24	1	Bacteria	Firmicutes	Clostridia	Clostridiales	Lachnospiraceae	Anaerostipes	NA
33518e48b174ac428cb7be1a216c6c6e	T66-20-24	0.723716	10	Sensitive	Cd20	24	3	Bacteria	Firmicutes	Clostridia	Clostridiales	Lachnospiraceae	Anaerostipes	NA
33518e48b174ac428cb7be1a216c6c6e	T33-20-24	0.449878	5	Sensitive	Cd20	24	3	Bacteria	Firmicutes	Clostridia	Clostridiales	Lachnospiraceae	Anaerostipes	NA
33518e48b174ac428cb7be1a216c6c6e	T86-20-24	0.156479	14	Sensitive	Cd20	24	2	Bacteria	Firmicutes	Clostridia	Clostridiales	Lachnospiraceae	Anaerostipes	NA
33518e48b174ac428cb7be1a216c6c6e	T85-20-24	0.146699	14	Sensitive	Cd20	24	1	Bacteria	Firmicutes	Clostridia	Clostridiales	Lachnospiraceae	Anaerostipes	NA
33518e48b174ac428cb7be1a216c6c6e	T90-20-24	0	15	Sensitive	Cd20	24	3	Bacteria	Firmicutes	Clostridia	Clostridiales	Lachnospiraceae	Anaerostipes	NA
33518e48b174ac428cb7be1a216c6c6e	T82-20-24	0	13	Sensitive	Cd20	24	1	Bacteria	Firmicutes	Clostridia	Clostridiales	Lachnospiraceae	Anaerostipes	NA
33518e48b174ac428cb7be1a216c6c6e	T84-20-24	0	13	Sensitive	Cd20	24	3	Bacteria	Firmicutes	Clostridia	Clostridiales	Lachnospiraceae	Anaerostipes	NA
33518e48b174ac428cb7be1a216c6c6e	T88-20-24	0	15	Sensitive	Cd20	24	1	Bacteria	Firmicutes	Clostridia	Clostridiales	Lachnospiraceae	Anaerostipes	NA
33518e48b174ac428cb7be1a216c6c6e	T83-20-24	0	13	Sensitive	Cd20	24	2	Bacteria	Firmicutes	Clostridia	Clostridiales	Lachnospiraceae	Anaerostipes	NA
33518e48b174ac428cb7be1a216c6c6e	T89-20-24	0	15	Sensitive	Cd20	24	2	Bacteria	Firmicutes	Clostridia	Clostridiales	Lachnospiraceae	Anaerostipes	NA
d76d59ec71de0e3b22da0c9cd564d41a	T57-0-24	8.43032	10	Sensitive	Cd0	24	3	Bacteria	Firmicutes	Clostridia	Clostridiales	Lachnospiraceae	Fusicatenibacter	NA
d76d59ec71de0e3b22da0c9cd564d41a	T56-0-24	6.66993	10	Sensitive	Cd0	24	2	Bacteria	Firmicutes	Clostridia	Clostridiales	Lachnospiraceae	Fusicatenibacter	NA
d76d59ec71de0e3b22da0c9cd564d41a	T61-0-0	4.65526	12	Resilient	Baseline	0	1	Bacteria	Firmicutes	Clostridia	Clostridiales	Lachnospiraceae	Fusicatenibacter	NA
d76d59ec71de0e3b22da0c9cd564d41a	T62-0-0	3.6088	12	Resilient	Baseline	0	2	Bacteria	Firmicutes	Clostridia	Clostridiales	Lachnospiraceae	Fusicatenibacter	NA
d76d59ec71de0e3b22da0c9cd564d41a	T97-0-0	3.2665	18	Resilient	Baseline	0	1	Bacteria	Firmicutes	Clostridia	Clostridiales	Lachnospiraceae	Fusicatenibacter	NA
d76d59ec71de0e3b22da0c9cd564d41a	T98-0-0	3.08068	18	Resilient	Baseline	0	2	Bacteria	Firmicutes	Clostridia	Clostridiales	Lachnospiraceae	Fusicatenibacter	NA
d76d59ec71de0e3b22da0c9cd564d41a	T78-0-24	3.08068	14	Sensitive	Cd0	24	3	Bacteria	Firmicutes	Clostridia	Clostridiales	Lachnospiraceae	Fusicatenibacter	NA
d76d59ec71de0e3b22da0c9cd564d41a	T3-0-0	3.0709	1	Resilient	Baseline	0	3	Bacteria	Firmicutes	Clostridia	Clostridiales	Lachnospiraceae	Fusicatenibacter	NA
d76d59ec71de0e3b22da0c9cd564d41a	T1-0-0	2.82641	1	Resilient	Baseline	0	1	Bacteria	Firmicutes	Clostridia	Clostridiales	Lachnospiraceae	Fusicatenibacter	NA
d76d59ec71de0e3b22da0c9cd564d41a	T80-0-0	2.78729	15	Sensitive	Baseline	0	2	Bacteria	Firmicutes	Clostridia	Clostridiales	Lachnospiraceae	Fusicatenibacter	NA
d76d59ec71de0e3b22da0c9cd564d41a	T87-20-24	2.71883	14	Sensitive	Cd20	24	3	Bacteria	Firmicutes	Clostridia	Clostridiales	Lachnospiraceae	Fusicatenibacter	NA
d76d59ec71de0e3b22da0c9cd564d41a	T99-0-0	2.68949	18	Resilient	Baseline	0	3	Bacteria	Firmicutes	Clostridia	Clostridiales	Lachnospiraceae	Fusicatenibacter	NA
d76d59ec71de0e3b22da0c9cd564d41a	T77-0-24	2.66993	14	Sensitive	Cd0	24	2	Bacteria	Firmicutes	Clostridia	Clostridiales	Lachnospiraceae	Fusicatenibacter	NA
d76d59ec71de0e3b22da0c9cd564d41a	T86-20-24	2.52323	14	Sensitive	Cd20	24	2	Bacteria	Firmicutes	Clostridia	Clostridiales	Lachnospiraceae	Fusicatenibacter	NA
d76d59ec71de0e3b22da0c9cd564d41a	T78-0-0	2.52323	14	Sensitive	Baseline	0	3	Bacteria	Firmicutes	Clostridia	Clostridiales	Lachnospiraceae	Fusicatenibacter	NA
d76d59ec71de0e3b22da0c9cd564d41a	T73-0-0	2.52323	13	Sensitive	Baseline	0	1	Bacteria	Firmicutes	Clostridia	Clostridiales	Lachnospiraceae	Fusicatenibacter	NA
d76d59ec71de0e3b22da0c9cd564d41a	T76-0-0	2.51345	14	Sensitive	Baseline	0	1	Bacteria	Firmicutes	Clostridia	Clostridiales	Lachnospiraceae	Fusicatenibacter	NA
d76d59ec71de0e3b22da0c9cd564d41a	T77-0-0	2.48411	14	Sensitive	Baseline	0	2	Bacteria	Firmicutes	Clostridia	Clostridiales	Lachnospiraceae	Fusicatenibacter	NA
d76d59ec71de0e3b22da0c9cd564d41a	T2-0-0	2.48411	1	Resilient	Baseline	0	2	Bacteria	Firmicutes	Clostridia	Clostridiales	Lachnospiraceae	Fusicatenibacter	NA
d76d59ec71de0e3b22da0c9cd564d41a	T62-0-24	2.48411	12	Resilient	Cd0	24	2	Bacteria	Firmicutes	Clostridia	Clostridiales	Lachnospiraceae	Fusicatenibacter	NA
d76d59ec71de0e3b22da0c9cd564d41a	T76-0-24	2.42543	14	Sensitive	Cd0	24	1	Bacteria	Firmicutes	Clostridia	Clostridiales	Lachnospiraceae	Fusicatenibacter	NA
d76d59ec71de0e3b22da0c9cd564d41a	T64-20-24	2.41565	10	Sensitive	Cd20	24	1	Bacteria	Firmicutes	Clostridia	Clostridiales	Lachnospiraceae	Fusicatenibacter	NA
d76d59ec71de0e3b22da0c9cd564d41a	T57-0-0	2.40587	10	Sensitive	Baseline	0	3	Bacteria	Firmicutes	Clostridia	Clostridiales	Lachnospiraceae	Fusicatenibacter	NA
d76d59ec71de0e3b22da0c9cd564d41a	T65-20-24	2.37653	10	Sensitive	Cd20	24	2	Bacteria	Firmicutes	Clostridia	Clostridiales	Lachnospiraceae	Fusicatenibacter	NA
d76d59ec71de0e3b22da0c9cd564d41a	T85-20-24	2.23961	14	Sensitive	Cd20	24	1	Bacteria	Firmicutes	Clostridia	Clostridiales	Lachnospiraceae	Fusicatenibacter	NA
d76d59ec71de0e3b22da0c9cd564d41a	T6-0-0	2.22005	2	Resilient	Baseline	0	3	Bacteria	Firmicutes	Clostridia	Clostridiales	Lachnospiraceae	Fusicatenibacter	NA
d76d59ec71de0e3b22da0c9cd564d41a	T75-0-0	2.20049	13	Sensitive	Baseline	0	3	Bacteria	Firmicutes	Clostridia	Clostridiales	Lachnospiraceae	Fusicatenibacter	NA
d76d59ec71de0e3b22da0c9cd564d41a	T63-0-24	2.01467	12	Resilient	Cd0	24	3	Bacteria	Firmicutes	Clostridia	Clostridiales	Lachnospiraceae	Fusicatenibacter	NA
d76d59ec71de0e3b22da0c9cd564d41a	T24-0-0	2.00489	5	Sensitive	Baseline	0	3	Bacteria	Firmicutes	Clostridia	Clostridiales	Lachnospiraceae	Fusicatenibacter	NA
d76d59ec71de0e3b22da0c9cd564d41a	T61-0-24	1.95599	12	Resilient	Cd0	24	1	Bacteria	Firmicutes	Clostridia	Clostridiales	Lachnospiraceae	Fusicatenibacter	NA
d76d59ec71de0e3b22da0c9cd564d41a	T81-0-0	1.92665	15	Sensitive	Baseline	0	3	Bacteria	Firmicutes	Clostridia	Clostridiales	Lachnospiraceae	Fusicatenibacter	NA
d76d59ec71de0e3b22da0c9cd564d41a	T23-0-0	1.91687	5	Sensitive	Baseline	0	2	Bacteria	Firmicutes	Clostridia	Clostridiales	Lachnospiraceae	Fusicatenibacter	NA
d76d59ec71de0e3b22da0c9cd564d41a	T4-0-0	1.88753	2	Resilient	Baseline	0	1	Bacteria	Firmicutes	Clostridia	Clostridiales	Lachnospiraceae	Fusicatenibacter	NA
d76d59ec71de0e3b22da0c9cd564d41a	T5-0-0	1.87775	2	Resilient	Baseline	0	2	Bacteria	Firmicutes	Clostridia	Clostridiales	Lachnospiraceae	Fusicatenibacter	NA
d76d59ec71de0e3b22da0c9cd564d41a	T22-0-0	1.82885	5	Sensitive	Baseline	0	1	Bacteria	Firmicutes	Clostridia	Clostridiales	Lachnospiraceae	Fusicatenibacter	NA
d76d59ec71de0e3b22da0c9cd564d41a	T74-0-0	1.77017	13	Sensitive	Baseline	0	2	Bacteria	Firmicutes	Clostridia	Clostridiales	Lachnospiraceae	Fusicatenibacter	NA
d76d59ec71de0e3b22da0c9cd564d41a	T56-0-0	1.76039	10	Sensitive	Baseline	0	2	Bacteria	Firmicutes	Clostridia	Clostridiales	Lachnospiraceae	Fusicatenibacter	NA
d76d59ec71de0e3b22da0c9cd564d41a	T79-0-0	1.75061	15	Sensitive	Baseline	0	1	Bacteria	Firmicutes	Clostridia	Clostridiales	Lachnospiraceae	Fusicatenibacter	NA
d76d59ec71de0e3b22da0c9cd564d41a	T63-0-0	1.73105	12	Resilient	Baseline	0	3	Bacteria	Firmicutes	Clostridia	Clostridiales	Lachnospiraceae	Fusicatenibacter	NA
d76d59ec71de0e3b22da0c9cd564d41a	T71-20-24	1.69193	12	Resilient	Cd20	24	2	Bacteria	Firmicutes	Clostridia	Clostridiales	Lachnospiraceae	Fusicatenibacter	NA
d76d59ec71de0e3b22da0c9cd564d41a	T55-0-0	1.69193	10	Sensitive	Baseline	0	1	Bacteria	Firmicutes	Clostridia	Clostridiales	Lachnospiraceae	Fusicatenibacter	NA
d76d59ec71de0e3b22da0c9cd564d41a	T83-20-24	1.67237	13	Sensitive	Cd20	24	2	Bacteria	Firmicutes	Clostridia	Clostridiales	Lachnospiraceae	Fusicatenibacter	NA
d76d59ec71de0e3b22da0c9cd564d41a	T72-20-24	1.61369	12	Resilient	Cd20	24	3	Bacteria	Firmicutes	Clostridia	Clostridiales	Lachnospiraceae	Fusicatenibacter	NA
d76d59ec71de0e3b22da0c9cd564d41a	T84-20-24	1.59413	13	Sensitive	Cd20	24	3	Bacteria	Firmicutes	Clostridia	Clostridiales	Lachnospiraceae	Fusicatenibacter	NA
d76d59ec71de0e3b22da0c9cd564d41a	T66-20-24	1.50611	10	Sensitive	Cd20	24	3	Bacteria	Firmicutes	Clostridia	Clostridiales	Lachnospiraceae	Fusicatenibacter	NA
d76d59ec71de0e3b22da0c9cd564d41a	T70-20-24	1.45721	12	Resilient	Cd20	24	1	Bacteria	Firmicutes	Clostridia	Clostridiales	Lachnospiraceae	Fusicatenibacter	NA
d76d59ec71de0e3b22da0c9cd564d41a	T82-20-24	1.33985	13	Sensitive	Cd20	24	1	Bacteria	Firmicutes	Clostridia	Clostridiales	Lachnospiraceae	Fusicatenibacter	NA
d76d59ec71de0e3b22da0c9cd564d41a	T89-20-24	1.28117	15	Sensitive	Cd20	24	2	Bacteria	Firmicutes	Clostridia	Clostridiales	Lachnospiraceae	Fusicatenibacter	NA
d76d59ec71de0e3b22da0c9cd564d41a	T99-0-24	1.28117	18	Resilient	Cd0	24	3	Bacteria	Firmicutes	Clostridia	Clostridiales	Lachnospiraceae	Fusicatenibacter	NA
d76d59ec71de0e3b22da0c9cd564d41a	T59-0-0	1.26161	11	Resilient	Baseline	0	2	Bacteria	Firmicutes	Clostridia	Clostridiales	Lachnospiraceae	Fusicatenibacter	NA
d76d59ec71de0e3b22da0c9cd564d41a	T97-0-24	1.22249	18	Resilient	Cd0	24	1	Bacteria	Firmicutes	Clostridia	Clostridiales	Lachnospiraceae	Fusicatenibacter	NA
d76d59ec71de0e3b22da0c9cd564d41a	T58-0-0	1.15403	11	Resilient	Baseline	0	1	Bacteria	Firmicutes	Clostridia	Clostridiales	Lachnospiraceae	Fusicatenibacter	NA
d76d59ec71de0e3b22da0c9cd564d41a	T90-20-24	1.13447	15	Sensitive	Cd20	24	3	Bacteria	Firmicutes	Clostridia	Clostridiales	Lachnospiraceae	Fusicatenibacter	NA
d76d59ec71de0e3b22da0c9cd564d41a	T33-20-24	1.04645	5	Sensitive	Cd20	24	3	Bacteria	Firmicutes	Clostridia	Clostridiales	Lachnospiraceae	Fusicatenibacter	NA
d76d59ec71de0e3b22da0c9cd564d41a	T24-0-24	1.03667	5	Sensitive	Cd0	24	3	Bacteria	Firmicutes	Clostridia	Clostridiales	Lachnospiraceae	Fusicatenibacter	NA
d76d59ec71de0e3b22da0c9cd564d41a	T60-0-0	1.02689	11	Resilient	Baseline	0	3	Bacteria	Firmicutes	Clostridia	Clostridiales	Lachnospiraceae	Fusicatenibacter	NA
d76d59ec71de0e3b22da0c9cd564d41a	T106-20-24	1.02689	18	Resilient	Cd20	24	1	Bacteria	Firmicutes	Clostridia	Clostridiales	Lachnospiraceae	Fusicatenibacter	NA
d76d59ec71de0e3b22da0c9cd564d41a	T88-20-24	0.958435	15	Sensitive	Cd20	24	1	Bacteria	Firmicutes	Clostridia	Clostridiales	Lachnospiraceae	Fusicatenibacter	NA
d76d59ec71de0e3b22da0c9cd564d41a	T107-20-24	0.880196	18	Resilient	Cd20	24	2	Bacteria	Firmicutes	Clostridia	Clostridiales	Lachnospiraceae	Fusicatenibacter	NA
d76d59ec71de0e3b22da0c9cd564d41a	T98-0-24	0.811736	18	Resilient	Cd0	24	2	Bacteria	Firmicutes	Clostridia	Clostridiales	Lachnospiraceae	Fusicatenibacter	NA
d76d59ec71de0e3b22da0c9cd564d41a	T2-0-24	0.762836	1	Resilient	Cd0	24	2	Bacteria	Firmicutes	Clostridia	Clostridiales	Lachnospiraceae	Fusicatenibacter	NA
d76d59ec71de0e3b22da0c9cd564d41a	T108-20-24	0.743276	18	Resilient	Cd20	24	3	Bacteria	Firmicutes	Clostridia	Clostridiales	Lachnospiraceae	Fusicatenibacter	NA
d76d59ec71de0e3b22da0c9cd564d41a	T80-0-24	0.674817	15	Sensitive	Cd0	24	2	Bacteria	Firmicutes	Clostridia	Clostridiales	Lachnospiraceae	Fusicatenibacter	NA
d76d59ec71de0e3b22da0c9cd564d41a	T79-0-24	0.645477	15	Sensitive	Cd0	24	1	Bacteria	Firmicutes	Clostridia	Clostridiales	Lachnospiraceae	Fusicatenibacter	NA
d76d59ec71de0e3b22da0c9cd564d41a	T5-0-24	0.635697	2	Resilient	Cd0	24	2	Bacteria	Firmicutes	Clostridia	Clostridiales	Lachnospiraceae	Fusicatenibacter	NA
d76d59ec71de0e3b22da0c9cd564d41a	T6-0-24	0.586797	2	Resilient	Cd0	24	3	Bacteria	Firmicutes	Clostridia	Clostridiales	Lachnospiraceae	Fusicatenibacter	NA
d76d59ec71de0e3b22da0c9cd564d41a	T3-0-24	0.577017	1	Resilient	Cd0	24	3	Bacteria	Firmicutes	Clostridia	Clostridiales	Lachnospiraceae	Fusicatenibacter	NA
d76d59ec71de0e3b22da0c9cd564d41a	T4-0-24	0.557457	2	Resilient	Cd0	24	1	Bacteria	Firmicutes	Clostridia	Clostridiales	Lachnospiraceae	Fusicatenibacter	NA
d76d59ec71de0e3b22da0c9cd564d41a	T81-0-24	0.547677	15	Sensitive	Cd0	24	3	Bacteria	Firmicutes	Clostridia	Clostridiales	Lachnospiraceae	Fusicatenibacter	NA
d76d59ec71de0e3b22da0c9cd564d41a	T1-0-24	0.528117	1	Resilient	Cd0	24	1	Bacteria	Firmicutes	Clostridia	Clostridiales	Lachnospiraceae	Fusicatenibacter	NA
d76d59ec71de0e3b22da0c9cd564d41a	T74-0-24	0.459658	13	Sensitive	Cd0	24	2	Bacteria	Firmicutes	Clostridia	Clostridiales	Lachnospiraceae	Fusicatenibacter	NA
d76d59ec71de0e3b22da0c9cd564d41a	T15-20-24	0.410758	2	Resilient	Cd20	24	3	Bacteria	Firmicutes	Clostridia	Clostridiales	Lachnospiraceae	Fusicatenibacter	NA
d76d59ec71de0e3b22da0c9cd564d41a	T73-0-24	0.400978	13	Sensitive	Cd0	24	1	Bacteria	Firmicutes	Clostridia	Clostridiales	Lachnospiraceae	Fusicatenibacter	NA
d76d59ec71de0e3b22da0c9cd564d41a	T59-0-24	0.312958	11	Resilient	Cd0	24	2	Bacteria	Firmicutes	Clostridia	Clostridiales	Lachnospiraceae	Fusicatenibacter	NA
d76d59ec71de0e3b22da0c9cd564d41a	T13-20-24	0.312958	2	Resilient	Cd20	24	1	Bacteria	Firmicutes	Clostridia	Clostridiales	Lachnospiraceae	Fusicatenibacter	NA
d76d59ec71de0e3b22da0c9cd564d41a	T75-0-24	0.273839	13	Sensitive	Cd0	24	3	Bacteria	Firmicutes	Clostridia	Clostridiales	Lachnospiraceae	Fusicatenibacter	NA
d76d59ec71de0e3b22da0c9cd564d41a	T10-20-24	0.273839	1	Resilient	Cd20	24	1	Bacteria	Firmicutes	Clostridia	Clostridiales	Lachnospiraceae	Fusicatenibacter	NA
d76d59ec71de0e3b22da0c9cd564d41a	T14-20-24	0.264059	2	Resilient	Cd20	24	2	Bacteria	Firmicutes	Clostridia	Clostridiales	Lachnospiraceae	Fusicatenibacter	NA
d76d59ec71de0e3b22da0c9cd564d41a	T12-20-24	0.254279	1	Resilient	Cd20	24	3	Bacteria	Firmicutes	Clostridia	Clostridiales	Lachnospiraceae	Fusicatenibacter	NA
d76d59ec71de0e3b22da0c9cd564d41a	T11-20-24	0.254279	1	Resilient	Cd20	24	2	Bacteria	Firmicutes	Clostridia	Clostridiales	Lachnospiraceae	Fusicatenibacter	NA
d76d59ec71de0e3b22da0c9cd564d41a	T58-0-24	0.224939	11	Resilient	Cd0	24	1	Bacteria	Firmicutes	Clostridia	Clostridiales	Lachnospiraceae	Fusicatenibacter	NA
d76d59ec71de0e3b22da0c9cd564d41a	T60-0-24	0.215159	11	Resilient	Cd0	24	3	Bacteria	Firmicutes	Clostridia	Clostridiales	Lachnospiraceae	Fusicatenibacter	NA
d76d59ec71de0e3b22da0c9cd564d41a	T20-0-0	0.176039	4	Resilient	Baseline	0	2	Bacteria	Firmicutes	Clostridia	Clostridiales	Lachnospiraceae	Fusicatenibacter	NA
d76d59ec71de0e3b22da0c9cd564d41a	T19-0-0	0.136919	4	Resilient	Baseline	0	1	Bacteria	Firmicutes	Clostridia	Clostridiales	Lachnospiraceae	Fusicatenibacter	NA
d76d59ec71de0e3b22da0c9cd564d41a	T28-20-24	0.127139	4	Resilient	Cd20	24	1	Bacteria	Firmicutes	Clostridia	Clostridiales	Lachnospiraceae	Fusicatenibacter	NA
d76d59ec71de0e3b22da0c9cd564d41a	T21-0-0	0.117359	4	Resilient	Baseline	0	3	Bacteria	Firmicutes	Clostridia	Clostridiales	Lachnospiraceae	Fusicatenibacter	NA
d76d59ec71de0e3b22da0c9cd564d41a	T29-20-24	0.0880196	4	Resilient	Cd20	24	2	Bacteria	Firmicutes	Clostridia	Clostridiales	Lachnospiraceae	Fusicatenibacter	NA
d76d59ec71de0e3b22da0c9cd564d41a	T19-0-24	0	4	Resilient	Cd0	24	1	Bacteria	Firmicutes	Clostridia	Clostridiales	Lachnospiraceae	Fusicatenibacter	NA
d76d59ec71de0e3b22da0c9cd564d41a	T67-20-24	0	11	Resilient	Cd20	24	1	Bacteria	Firmicutes	Clostridia	Clostridiales	Lachnospiraceae	Fusicatenibacter	NA
d76d59ec71de0e3b22da0c9cd564d41a	T68-20-24	0	11	Resilient	Cd20	24	2	Bacteria	Firmicutes	Clostridia	Clostridiales	Lachnospiraceae	Fusicatenibacter	NA
d76d59ec71de0e3b22da0c9cd564d41a	T20-0-24	0	4	Resilient	Cd0	24	2	Bacteria	Firmicutes	Clostridia	Clostridiales	Lachnospiraceae	Fusicatenibacter	NA
d76d59ec71de0e3b22da0c9cd564d41a	T30-20-24	0	4	Resilient	Cd20	24	3	Bacteria	Firmicutes	Clostridia	Clostridiales	Lachnospiraceae	Fusicatenibacter	NA
d76d59ec71de0e3b22da0c9cd564d41a	T21-0-24	0	4	Resilient	Cd0	24	3	Bacteria	Firmicutes	Clostridia	Clostridiales	Lachnospiraceae	Fusicatenibacter	NA
d76d59ec71de0e3b22da0c9cd564d41a	T69-20-24	0	11	Resilient	Cd20	24	3	Bacteria	Firmicutes	Clostridia	Clostridiales	Lachnospiraceae	Fusicatenibacter	NA
0243b68c76049aa1b8c51a20333da950	T57-0-24	1.33007	10	Sensitive	Cd0	24	3	Bacteria	Firmicutes	Clostridia	Clostridiales	Lachnospiraceae	Lachnospiraceae ND3007 group	NA
0243b68c76049aa1b8c51a20333da950	T77-0-0	0.929095	14	Sensitive	Baseline	0	2	Bacteria	Firmicutes	Clostridia	Clostridiales	Lachnospiraceae	Lachnospiraceae ND3007 group	NA
0243b68c76049aa1b8c51a20333da950	T76-0-0	0.841076	14	Sensitive	Baseline	0	1	Bacteria	Firmicutes	Clostridia	Clostridiales	Lachnospiraceae	Lachnospiraceae ND3007 group	NA
0243b68c76049aa1b8c51a20333da950	T65-20-24	0.841076	10	Sensitive	Cd20	24	2	Bacteria	Firmicutes	Clostridia	Clostridiales	Lachnospiraceae	Lachnospiraceae ND3007 group	NA
0243b68c76049aa1b8c51a20333da950	T64-20-24	0.821516	10	Sensitive	Cd20	24	1	Bacteria	Firmicutes	Clostridia	Clostridiales	Lachnospiraceae	Lachnospiraceae ND3007 group	NA
0243b68c76049aa1b8c51a20333da950	T4-0-0	0.821516	2	Resilient	Baseline	0	1	Bacteria	Firmicutes	Clostridia	Clostridiales	Lachnospiraceae	Lachnospiraceae ND3007 group	NA
0243b68c76049aa1b8c51a20333da950	T24-0-24	0.743276	5	Sensitive	Cd0	24	3	Bacteria	Firmicutes	Clostridia	Clostridiales	Lachnospiraceae	Lachnospiraceae ND3007 group	NA
0243b68c76049aa1b8c51a20333da950	T6-0-0	0.743276	2	Resilient	Baseline	0	3	Bacteria	Firmicutes	Clostridia	Clostridiales	Lachnospiraceae	Lachnospiraceae ND3007 group	NA
0243b68c76049aa1b8c51a20333da950	T99-0-0	0.733496	18	Resilient	Baseline	0	3	Bacteria	Firmicutes	Clostridia	Clostridiales	Lachnospiraceae	Lachnospiraceae ND3007 group	NA
0243b68c76049aa1b8c51a20333da950	T78-0-0	0.723716	14	Sensitive	Baseline	0	3	Bacteria	Firmicutes	Clostridia	Clostridiales	Lachnospiraceae	Lachnospiraceae ND3007 group	NA
0243b68c76049aa1b8c51a20333da950	T57-0-0	0.704156	10	Sensitive	Baseline	0	3	Bacteria	Firmicutes	Clostridia	Clostridiales	Lachnospiraceae	Lachnospiraceae ND3007 group	NA
0243b68c76049aa1b8c51a20333da950	T56-0-24	0.625917	10	Sensitive	Cd0	24	2	Bacteria	Firmicutes	Clostridia	Clostridiales	Lachnospiraceae	Lachnospiraceae ND3007 group	NA
0243b68c76049aa1b8c51a20333da950	T108-20-24	0.577017	18	Resilient	Cd20	24	3	Bacteria	Firmicutes	Clostridia	Clostridiales	Lachnospiraceae	Lachnospiraceae ND3007 group	NA
0243b68c76049aa1b8c51a20333da950	T99-0-24	0.567237	18	Resilient	Cd0	24	3	Bacteria	Firmicutes	Clostridia	Clostridiales	Lachnospiraceae	Lachnospiraceae ND3007 group	NA
0243b68c76049aa1b8c51a20333da950	T106-20-24	0.567237	18	Resilient	Cd20	24	1	Bacteria	Firmicutes	Clostridia	Clostridiales	Lachnospiraceae	Lachnospiraceae ND3007 group	NA
0243b68c76049aa1b8c51a20333da950	T98-0-0	0.557457	18	Resilient	Baseline	0	2	Bacteria	Firmicutes	Clostridia	Clostridiales	Lachnospiraceae	Lachnospiraceae ND3007 group	NA
0243b68c76049aa1b8c51a20333da950	T66-20-24	0.537897	10	Sensitive	Cd20	24	3	Bacteria	Firmicutes	Clostridia	Clostridiales	Lachnospiraceae	Lachnospiraceae ND3007 group	NA
0243b68c76049aa1b8c51a20333da950	T73-0-0	0.518337	13	Sensitive	Baseline	0	1	Bacteria	Firmicutes	Clostridia	Clostridiales	Lachnospiraceae	Lachnospiraceae ND3007 group	NA
0243b68c76049aa1b8c51a20333da950	T75-0-0	0.508557	13	Sensitive	Baseline	0	3	Bacteria	Firmicutes	Clostridia	Clostridiales	Lachnospiraceae	Lachnospiraceae ND3007 group	NA
0243b68c76049aa1b8c51a20333da950	T55-0-0	0.508557	10	Sensitive	Baseline	0	1	Bacteria	Firmicutes	Clostridia	Clostridiales	Lachnospiraceae	Lachnospiraceae ND3007 group	NA
0243b68c76049aa1b8c51a20333da950	T97-0-0	0.508557	18	Resilient	Baseline	0	1	Bacteria	Firmicutes	Clostridia	Clostridiales	Lachnospiraceae	Lachnospiraceae ND3007 group	NA
0243b68c76049aa1b8c51a20333da950	T23-0-0	0.488998	5	Sensitive	Baseline	0	2	Bacteria	Firmicutes	Clostridia	Clostridiales	Lachnospiraceae	Lachnospiraceae ND3007 group	NA
0243b68c76049aa1b8c51a20333da950	T85-20-24	0.488998	14	Sensitive	Cd20	24	1	Bacteria	Firmicutes	Clostridia	Clostridiales	Lachnospiraceae	Lachnospiraceae ND3007 group	NA
0243b68c76049aa1b8c51a20333da950	T98-0-24	0.479218	18	Resilient	Cd0	24	2	Bacteria	Firmicutes	Clostridia	Clostridiales	Lachnospiraceae	Lachnospiraceae ND3007 group	NA
0243b68c76049aa1b8c51a20333da950	T5-0-0	0.469438	2	Resilient	Baseline	0	2	Bacteria	Firmicutes	Clostridia	Clostridiales	Lachnospiraceae	Lachnospiraceae ND3007 group	NA
0243b68c76049aa1b8c51a20333da950	T24-0-0	0.459658	5	Sensitive	Baseline	0	3	Bacteria	Firmicutes	Clostridia	Clostridiales	Lachnospiraceae	Lachnospiraceae ND3007 group	NA
0243b68c76049aa1b8c51a20333da950	T33-20-24	0.430318	5	Sensitive	Cd20	24	3	Bacteria	Firmicutes	Clostridia	Clostridiales	Lachnospiraceae	Lachnospiraceae ND3007 group	NA
0243b68c76049aa1b8c51a20333da950	T74-0-0	0.430318	13	Sensitive	Baseline	0	2	Bacteria	Firmicutes	Clostridia	Clostridiales	Lachnospiraceae	Lachnospiraceae ND3007 group	NA
0243b68c76049aa1b8c51a20333da950	T61-0-0	0.420538	12	Resilient	Baseline	0	1	Bacteria	Firmicutes	Clostridia	Clostridiales	Lachnospiraceae	Lachnospiraceae ND3007 group	NA
0243b68c76049aa1b8c51a20333da950	T56-0-0	0.410758	10	Sensitive	Baseline	0	2	Bacteria	Firmicutes	Clostridia	Clostridiales	Lachnospiraceae	Lachnospiraceae ND3007 group	NA
0243b68c76049aa1b8c51a20333da950	T90-20-24	0.410758	15	Sensitive	Cd20	24	3	Bacteria	Firmicutes	Clostridia	Clostridiales	Lachnospiraceae	Lachnospiraceae ND3007 group	NA
0243b68c76049aa1b8c51a20333da950	T87-20-24	0.400978	14	Sensitive	Cd20	24	3	Bacteria	Firmicutes	Clostridia	Clostridiales	Lachnospiraceae	Lachnospiraceae ND3007 group	NA
0243b68c76049aa1b8c51a20333da950	T88-20-24	0.400978	15	Sensitive	Cd20	24	1	Bacteria	Firmicutes	Clostridia	Clostridiales	Lachnospiraceae	Lachnospiraceae ND3007 group	NA
0243b68c76049aa1b8c51a20333da950	T97-0-24	0.400978	18	Resilient	Cd0	24	1	Bacteria	Firmicutes	Clostridia	Clostridiales	Lachnospiraceae	Lachnospiraceae ND3007 group	NA
0243b68c76049aa1b8c51a20333da950	T82-20-24	0.391198	13	Sensitive	Cd20	24	1	Bacteria	Firmicutes	Clostridia	Clostridiales	Lachnospiraceae	Lachnospiraceae ND3007 group	NA
0243b68c76049aa1b8c51a20333da950	T1-0-0	0.391198	1	Resilient	Baseline	0	1	Bacteria	Firmicutes	Clostridia	Clostridiales	Lachnospiraceae	Lachnospiraceae ND3007 group	NA
0243b68c76049aa1b8c51a20333da950	T63-0-0	0.371638	12	Resilient	Baseline	0	3	Bacteria	Firmicutes	Clostridia	Clostridiales	Lachnospiraceae	Lachnospiraceae ND3007 group	NA
0243b68c76049aa1b8c51a20333da950	T86-20-24	0.361858	14	Sensitive	Cd20	24	2	Bacteria	Firmicutes	Clostridia	Clostridiales	Lachnospiraceae	Lachnospiraceae ND3007 group	NA
0243b68c76049aa1b8c51a20333da950	T3-0-0	0.361858	1	Resilient	Baseline	0	3	Bacteria	Firmicutes	Clostridia	Clostridiales	Lachnospiraceae	Lachnospiraceae ND3007 group	NA
0243b68c76049aa1b8c51a20333da950	T107-20-24	0.352078	18	Resilient	Cd20	24	2	Bacteria	Firmicutes	Clostridia	Clostridiales	Lachnospiraceae	Lachnospiraceae ND3007 group	NA
0243b68c76049aa1b8c51a20333da950	T22-0-0	0.303178	5	Sensitive	Baseline	0	1	Bacteria	Firmicutes	Clostridia	Clostridiales	Lachnospiraceae	Lachnospiraceae ND3007 group	NA
0243b68c76049aa1b8c51a20333da950	T83-20-24	0.303178	13	Sensitive	Cd20	24	2	Bacteria	Firmicutes	Clostridia	Clostridiales	Lachnospiraceae	Lachnospiraceae ND3007 group	NA
0243b68c76049aa1b8c51a20333da950	T1-0-24	0.303178	1	Resilient	Cd0	24	1	Bacteria	Firmicutes	Clostridia	Clostridiales	Lachnospiraceae	Lachnospiraceae ND3007 group	NA
0243b68c76049aa1b8c51a20333da950	T2-0-24	0.293399	1	Resilient	Cd0	24	2	Bacteria	Firmicutes	Clostridia	Clostridiales	Lachnospiraceae	Lachnospiraceae ND3007 group	NA
0243b68c76049aa1b8c51a20333da950	T89-20-24	0.283619	15	Sensitive	Cd20	24	2	Bacteria	Firmicutes	Clostridia	Clostridiales	Lachnospiraceae	Lachnospiraceae ND3007 group	NA
0243b68c76049aa1b8c51a20333da950	T63-0-24	0.273839	12	Resilient	Cd0	24	3	Bacteria	Firmicutes	Clostridia	Clostridiales	Lachnospiraceae	Lachnospiraceae ND3007 group	NA
0243b68c76049aa1b8c51a20333da950	T84-20-24	0.273839	13	Sensitive	Cd20	24	3	Bacteria	Firmicutes	Clostridia	Clostridiales	Lachnospiraceae	Lachnospiraceae ND3007 group	NA
0243b68c76049aa1b8c51a20333da950	T72-20-24	0.264059	12	Resilient	Cd20	24	3	Bacteria	Firmicutes	Clostridia	Clostridiales	Lachnospiraceae	Lachnospiraceae ND3007 group	NA
0243b68c76049aa1b8c51a20333da950	T3-0-24	0.264059	1	Resilient	Cd0	24	3	Bacteria	Firmicutes	Clostridia	Clostridiales	Lachnospiraceae	Lachnospiraceae ND3007 group	NA
0243b68c76049aa1b8c51a20333da950	T62-0-24	0.264059	12	Resilient	Cd0	24	2	Bacteria	Firmicutes	Clostridia	Clostridiales	Lachnospiraceae	Lachnospiraceae ND3007 group	NA
0243b68c76049aa1b8c51a20333da950	T13-20-24	0.244499	2	Resilient	Cd20	24	1	Bacteria	Firmicutes	Clostridia	Clostridiales	Lachnospiraceae	Lachnospiraceae ND3007 group	NA
0243b68c76049aa1b8c51a20333da950	T20-0-0	0.244499	4	Resilient	Baseline	0	2	Bacteria	Firmicutes	Clostridia	Clostridiales	Lachnospiraceae	Lachnospiraceae ND3007 group	NA
0243b68c76049aa1b8c51a20333da950	T2-0-0	0.234719	1	Resilient	Baseline	0	2	Bacteria	Firmicutes	Clostridia	Clostridiales	Lachnospiraceae	Lachnospiraceae ND3007 group	NA
0243b68c76049aa1b8c51a20333da950	T61-0-24	0.215159	12	Resilient	Cd0	24	1	Bacteria	Firmicutes	Clostridia	Clostridiales	Lachnospiraceae	Lachnospiraceae ND3007 group	NA
0243b68c76049aa1b8c51a20333da950	T6-0-24	0.215159	2	Resilient	Cd0	24	3	Bacteria	Firmicutes	Clostridia	Clostridiales	Lachnospiraceae	Lachnospiraceae ND3007 group	NA
0243b68c76049aa1b8c51a20333da950	T80-0-0	0.215159	15	Sensitive	Baseline	0	2	Bacteria	Firmicutes	Clostridia	Clostridiales	Lachnospiraceae	Lachnospiraceae ND3007 group	NA
0243b68c76049aa1b8c51a20333da950	T79-0-0	0.205379	15	Sensitive	Baseline	0	1	Bacteria	Firmicutes	Clostridia	Clostridiales	Lachnospiraceae	Lachnospiraceae ND3007 group	NA
0243b68c76049aa1b8c51a20333da950	T71-20-24	0.205379	12	Resilient	Cd20	24	2	Bacteria	Firmicutes	Clostridia	Clostridiales	Lachnospiraceae	Lachnospiraceae ND3007 group	NA
0243b68c76049aa1b8c51a20333da950	T81-0-0	0.205379	15	Sensitive	Baseline	0	3	Bacteria	Firmicutes	Clostridia	Clostridiales	Lachnospiraceae	Lachnospiraceae ND3007 group	NA
0243b68c76049aa1b8c51a20333da950	T77-0-24	0.205379	14	Sensitive	Cd0	24	2	Bacteria	Firmicutes	Clostridia	Clostridiales	Lachnospiraceae	Lachnospiraceae ND3007 group	NA
0243b68c76049aa1b8c51a20333da950	T5-0-24	0.195599	2	Resilient	Cd0	24	2	Bacteria	Firmicutes	Clostridia	Clostridiales	Lachnospiraceae	Lachnospiraceae ND3007 group	NA
0243b68c76049aa1b8c51a20333da950	T76-0-24	0.195599	14	Sensitive	Cd0	24	1	Bacteria	Firmicutes	Clostridia	Clostridiales	Lachnospiraceae	Lachnospiraceae ND3007 group	NA
0243b68c76049aa1b8c51a20333da950	T19-0-0	0.195599	4	Resilient	Baseline	0	1	Bacteria	Firmicutes	Clostridia	Clostridiales	Lachnospiraceae	Lachnospiraceae ND3007 group	NA
0243b68c76049aa1b8c51a20333da950	T75-0-24	0.166259	13	Sensitive	Cd0	24	3	Bacteria	Firmicutes	Clostridia	Clostridiales	Lachnospiraceae	Lachnospiraceae ND3007 group	NA
0243b68c76049aa1b8c51a20333da950	T79-0-24	0.166259	15	Sensitive	Cd0	24	1	Bacteria	Firmicutes	Clostridia	Clostridiales	Lachnospiraceae	Lachnospiraceae ND3007 group	NA
0243b68c76049aa1b8c51a20333da950	T62-0-0	0.166259	12	Resilient	Baseline	0	2	Bacteria	Firmicutes	Clostridia	Clostridiales	Lachnospiraceae	Lachnospiraceae ND3007 group	NA
0243b68c76049aa1b8c51a20333da950	T74-0-24	0.146699	13	Sensitive	Cd0	24	2	Bacteria	Firmicutes	Clostridia	Clostridiales	Lachnospiraceae	Lachnospiraceae ND3007 group	NA
0243b68c76049aa1b8c51a20333da950	T21-0-0	0.146699	4	Resilient	Baseline	0	3	Bacteria	Firmicutes	Clostridia	Clostridiales	Lachnospiraceae	Lachnospiraceae ND3007 group	NA
0243b68c76049aa1b8c51a20333da950	T10-20-24	0.146699	1	Resilient	Cd20	24	1	Bacteria	Firmicutes	Clostridia	Clostridiales	Lachnospiraceae	Lachnospiraceae ND3007 group	NA
0243b68c76049aa1b8c51a20333da950	T11-20-24	0.146699	1	Resilient	Cd20	24	2	Bacteria	Firmicutes	Clostridia	Clostridiales	Lachnospiraceae	Lachnospiraceae ND3007 group	NA
0243b68c76049aa1b8c51a20333da950	T70-20-24	0.146699	12	Resilient	Cd20	24	1	Bacteria	Firmicutes	Clostridia	Clostridiales	Lachnospiraceae	Lachnospiraceae ND3007 group	NA
0243b68c76049aa1b8c51a20333da950	T21-0-24	0.127139	4	Resilient	Cd0	24	3	Bacteria	Firmicutes	Clostridia	Clostridiales	Lachnospiraceae	Lachnospiraceae ND3007 group	NA
0243b68c76049aa1b8c51a20333da950	T12-20-24	0.127139	1	Resilient	Cd20	24	3	Bacteria	Firmicutes	Clostridia	Clostridiales	Lachnospiraceae	Lachnospiraceae ND3007 group	NA
0243b68c76049aa1b8c51a20333da950	T4-0-24	0.117359	2	Resilient	Cd0	24	1	Bacteria	Firmicutes	Clostridia	Clostridiales	Lachnospiraceae	Lachnospiraceae ND3007 group	NA
0243b68c76049aa1b8c51a20333da950	T80-0-24	0.107579	15	Sensitive	Cd0	24	2	Bacteria	Firmicutes	Clostridia	Clostridiales	Lachnospiraceae	Lachnospiraceae ND3007 group	NA
0243b68c76049aa1b8c51a20333da950	T19-0-24	0.107579	4	Resilient	Cd0	24	1	Bacteria	Firmicutes	Clostridia	Clostridiales	Lachnospiraceae	Lachnospiraceae ND3007 group	NA
0243b68c76049aa1b8c51a20333da950	T81-0-24	0.107579	15	Sensitive	Cd0	24	3	Bacteria	Firmicutes	Clostridia	Clostridiales	Lachnospiraceae	Lachnospiraceae ND3007 group	NA
0243b68c76049aa1b8c51a20333da950	T78-0-24	0.0977995	14	Sensitive	Cd0	24	3	Bacteria	Firmicutes	Clostridia	Clostridiales	Lachnospiraceae	Lachnospiraceae ND3007 group	NA
0243b68c76049aa1b8c51a20333da950	T14-20-24	0.0880196	2	Resilient	Cd20	24	2	Bacteria	Firmicutes	Clostridia	Clostridiales	Lachnospiraceae	Lachnospiraceae ND3007 group	NA
0243b68c76049aa1b8c51a20333da950	T28-20-24	0.0782396	4	Resilient	Cd20	24	1	Bacteria	Firmicutes	Clostridia	Clostridiales	Lachnospiraceae	Lachnospiraceae ND3007 group	NA
0243b68c76049aa1b8c51a20333da950	T15-20-24	0.0782396	2	Resilient	Cd20	24	3	Bacteria	Firmicutes	Clostridia	Clostridiales	Lachnospiraceae	Lachnospiraceae ND3007 group	NA
0243b68c76049aa1b8c51a20333da950	T30-20-24	0.0684597	4	Resilient	Cd20	24	3	Bacteria	Firmicutes	Clostridia	Clostridiales	Lachnospiraceae	Lachnospiraceae ND3007 group	NA
0243b68c76049aa1b8c51a20333da950	T29-20-24	0.0586797	4	Resilient	Cd20	24	2	Bacteria	Firmicutes	Clostridia	Clostridiales	Lachnospiraceae	Lachnospiraceae ND3007 group	NA
0243b68c76049aa1b8c51a20333da950	T73-0-24	0.0586797	13	Sensitive	Cd0	24	1	Bacteria	Firmicutes	Clostridia	Clostridiales	Lachnospiraceae	Lachnospiraceae ND3007 group	NA
0243b68c76049aa1b8c51a20333da950	T58-0-0	0	11	Resilient	Baseline	0	1	Bacteria	Firmicutes	Clostridia	Clostridiales	Lachnospiraceae	Lachnospiraceae ND3007 group	NA
0243b68c76049aa1b8c51a20333da950	T20-0-24	0	4	Resilient	Cd0	24	2	Bacteria	Firmicutes	Clostridia	Clostridiales	Lachnospiraceae	Lachnospiraceae ND3007 group	NA
0243b68c76049aa1b8c51a20333da950	T69-20-24	0	11	Resilient	Cd20	24	3	Bacteria	Firmicutes	Clostridia	Clostridiales	Lachnospiraceae	Lachnospiraceae ND3007 group	NA
0243b68c76049aa1b8c51a20333da950	T58-0-24	0	11	Resilient	Cd0	24	1	Bacteria	Firmicutes	Clostridia	Clostridiales	Lachnospiraceae	Lachnospiraceae ND3007 group	NA
0243b68c76049aa1b8c51a20333da950	T68-20-24	0	11	Resilient	Cd20	24	2	Bacteria	Firmicutes	Clostridia	Clostridiales	Lachnospiraceae	Lachnospiraceae ND3007 group	NA
0243b68c76049aa1b8c51a20333da950	T60-0-24	0	11	Resilient	Cd0	24	3	Bacteria	Firmicutes	Clostridia	Clostridiales	Lachnospiraceae	Lachnospiraceae ND3007 group	NA
0243b68c76049aa1b8c51a20333da950	T67-20-24	0	11	Resilient	Cd20	24	1	Bacteria	Firmicutes	Clostridia	Clostridiales	Lachnospiraceae	Lachnospiraceae ND3007 group	NA
0243b68c76049aa1b8c51a20333da950	T60-0-0	0	11	Resilient	Baseline	0	3	Bacteria	Firmicutes	Clostridia	Clostridiales	Lachnospiraceae	Lachnospiraceae ND3007 group	NA
0243b68c76049aa1b8c51a20333da950	T59-0-0	0	11	Resilient	Baseline	0	2	Bacteria	Firmicutes	Clostridia	Clostridiales	Lachnospiraceae	Lachnospiraceae ND3007 group	NA
0243b68c76049aa1b8c51a20333da950	T59-0-24	0	11	Resilient	Cd0	24	2	Bacteria	Firmicutes	Clostridia	Clostridiales	Lachnospiraceae	Lachnospiraceae ND3007 group	NA
8135beec331a8d558070c38b580e4b8e	T98-0-24	10.1125	18	Resilient	Cd0	24	2	Bacteria	Firmicutes	Clostridia	Clostridiales	Ruminococcaceae	Ruminococcus 2	NA
8135beec331a8d558070c38b580e4b8e	T97-0-24	9.84841	18	Resilient	Cd0	24	1	Bacteria	Firmicutes	Clostridia	Clostridiales	Ruminococcaceae	Ruminococcus 2	NA
8135beec331a8d558070c38b580e4b8e	T99-0-24	8.82152	18	Resilient	Cd0	24	3	Bacteria	Firmicutes	Clostridia	Clostridiales	Ruminococcaceae	Ruminococcus 2	NA
8135beec331a8d558070c38b580e4b8e	T106-20-24	8.60636	18	Resilient	Cd20	24	1	Bacteria	Firmicutes	Clostridia	Clostridiales	Ruminococcaceae	Ruminococcus 2	NA
8135beec331a8d558070c38b580e4b8e	T77-0-0	7.84352	14	Sensitive	Baseline	0	2	Bacteria	Firmicutes	Clostridia	Clostridiales	Ruminococcaceae	Ruminococcus 2	NA
8135beec331a8d558070c38b580e4b8e	T108-20-24	7.50122	18	Resilient	Cd20	24	3	Bacteria	Firmicutes	Clostridia	Clostridiales	Ruminococcaceae	Ruminococcus 2	NA
8135beec331a8d558070c38b580e4b8e	T107-20-24	7.1198	18	Resilient	Cd20	24	2	Bacteria	Firmicutes	Clostridia	Clostridiales	Ruminococcaceae	Ruminococcus 2	NA
8135beec331a8d558070c38b580e4b8e	T99-0-0	6.78729	18	Resilient	Baseline	0	3	Bacteria	Firmicutes	Clostridia	Clostridiales	Ruminococcaceae	Ruminococcus 2	NA
8135beec331a8d558070c38b580e4b8e	T78-0-0	6.76773	14	Sensitive	Baseline	0	3	Bacteria	Firmicutes	Clostridia	Clostridiales	Ruminococcaceae	Ruminococcus 2	NA
8135beec331a8d558070c38b580e4b8e	T76-0-0	6.72861	14	Sensitive	Baseline	0	1	Bacteria	Firmicutes	Clostridia	Clostridiales	Ruminococcaceae	Ruminococcus 2	NA
8135beec331a8d558070c38b580e4b8e	T97-0-0	6.67971	18	Resilient	Baseline	0	1	Bacteria	Firmicutes	Clostridia	Clostridiales	Ruminococcaceae	Ruminococcus 2	NA
8135beec331a8d558070c38b580e4b8e	T98-0-0	6.59169	18	Resilient	Baseline	0	2	Bacteria	Firmicutes	Clostridia	Clostridiales	Ruminococcaceae	Ruminococcus 2	NA
8135beec331a8d558070c38b580e4b8e	T59-0-0	5.60391	11	Resilient	Baseline	0	2	Bacteria	Firmicutes	Clostridia	Clostridiales	Ruminococcaceae	Ruminococcus 2	NA
8135beec331a8d558070c38b580e4b8e	T20-0-0	5.39853	4	Resilient	Baseline	0	2	Bacteria	Firmicutes	Clostridia	Clostridiales	Ruminococcaceae	Ruminococcus 2	NA
8135beec331a8d558070c38b580e4b8e	T60-0-0	5.33985	11	Resilient	Baseline	0	3	Bacteria	Firmicutes	Clostridia	Clostridiales	Ruminococcaceae	Ruminococcus 2	NA
8135beec331a8d558070c38b580e4b8e	T58-0-0	5.03667	11	Resilient	Baseline	0	1	Bacteria	Firmicutes	Clostridia	Clostridiales	Ruminococcaceae	Ruminococcus 2	NA
8135beec331a8d558070c38b580e4b8e	T21-0-0	4.95844	4	Resilient	Baseline	0	3	Bacteria	Firmicutes	Clostridia	Clostridiales	Ruminococcaceae	Ruminococcus 2	NA
8135beec331a8d558070c38b580e4b8e	T19-0-0	4.90954	4	Resilient	Baseline	0	1	Bacteria	Firmicutes	Clostridia	Clostridiales	Ruminococcaceae	Ruminococcus 2	NA
8135beec331a8d558070c38b580e4b8e	T61-0-0	4.1956	12	Resilient	Baseline	0	1	Bacteria	Firmicutes	Clostridia	Clostridiales	Ruminococcaceae	Ruminococcus 2	NA
8135beec331a8d558070c38b580e4b8e	T29-20-24	4.15648	4	Resilient	Cd20	24	2	Bacteria	Firmicutes	Clostridia	Clostridiales	Ruminococcaceae	Ruminococcus 2	NA
8135beec331a8d558070c38b580e4b8e	T30-20-24	4.13692	4	Resilient	Cd20	24	3	Bacteria	Firmicutes	Clostridia	Clostridiales	Ruminococcaceae	Ruminococcus 2	NA
8135beec331a8d558070c38b580e4b8e	T28-20-24	4.02934	4	Resilient	Cd20	24	1	Bacteria	Firmicutes	Clostridia	Clostridiales	Ruminococcaceae	Ruminococcus 2	NA
8135beec331a8d558070c38b580e4b8e	T21-0-24	3.7066	4	Resilient	Cd0	24	3	Bacteria	Firmicutes	Clostridia	Clostridiales	Ruminococcaceae	Ruminococcus 2	NA
8135beec331a8d558070c38b580e4b8e	T62-0-0	3.57946	12	Resilient	Baseline	0	2	Bacteria	Firmicutes	Clostridia	Clostridiales	Ruminococcaceae	Ruminococcus 2	NA
8135beec331a8d558070c38b580e4b8e	T20-0-24	3.42298	4	Resilient	Cd0	24	2	Bacteria	Firmicutes	Clostridia	Clostridiales	Ruminococcaceae	Ruminococcus 2	NA
8135beec331a8d558070c38b580e4b8e	T19-0-24	3.20782	4	Resilient	Cd0	24	1	Bacteria	Firmicutes	Clostridia	Clostridiales	Ruminococcaceae	Ruminococcus 2	NA
8135beec331a8d558070c38b580e4b8e	T4-0-0	2.69927	2	Resilient	Baseline	0	1	Bacteria	Firmicutes	Clostridia	Clostridiales	Ruminococcaceae	Ruminococcus 2	NA
8135beec331a8d558070c38b580e4b8e	T5-0-0	2.66993	2	Resilient	Baseline	0	2	Bacteria	Firmicutes	Clostridia	Clostridiales	Ruminococcaceae	Ruminococcus 2	NA
8135beec331a8d558070c38b580e4b8e	T59-0-24	2.66015	11	Resilient	Cd0	24	2	Bacteria	Firmicutes	Clostridia	Clostridiales	Ruminococcaceae	Ruminococcus 2	NA
8135beec331a8d558070c38b580e4b8e	T60-0-24	2.55257	11	Resilient	Cd0	24	3	Bacteria	Firmicutes	Clostridia	Clostridiales	Ruminococcaceae	Ruminococcus 2	NA
8135beec331a8d558070c38b580e4b8e	T6-0-0	2.46455	2	Resilient	Baseline	0	3	Bacteria	Firmicutes	Clostridia	Clostridiales	Ruminococcaceae	Ruminococcus 2	NA
8135beec331a8d558070c38b580e4b8e	T62-0-24	2.12225	12	Resilient	Cd0	24	2	Bacteria	Firmicutes	Clostridia	Clostridiales	Ruminococcaceae	Ruminococcus 2	NA
8135beec331a8d558070c38b580e4b8e	T58-0-24	2.05379	11	Resilient	Cd0	24	1	Bacteria	Firmicutes	Clostridia	Clostridiales	Ruminococcaceae	Ruminococcus 2	NA
8135beec331a8d558070c38b580e4b8e	T69-20-24	1.90709	11	Resilient	Cd20	24	3	Bacteria	Firmicutes	Clostridia	Clostridiales	Ruminococcaceae	Ruminococcus 2	NA
8135beec331a8d558070c38b580e4b8e	T72-20-24	1.82885	12	Resilient	Cd20	24	3	Bacteria	Firmicutes	Clostridia	Clostridiales	Ruminococcaceae	Ruminococcus 2	NA
8135beec331a8d558070c38b580e4b8e	T71-20-24	1.80929	12	Resilient	Cd20	24	2	Bacteria	Firmicutes	Clostridia	Clostridiales	Ruminococcaceae	Ruminococcus 2	NA
8135beec331a8d558070c38b580e4b8e	T70-20-24	1.74083	12	Resilient	Cd20	24	1	Bacteria	Firmicutes	Clostridia	Clostridiales	Ruminococcaceae	Ruminococcus 2	NA
8135beec331a8d558070c38b580e4b8e	T68-20-24	1.73105	11	Resilient	Cd20	24	2	Bacteria	Firmicutes	Clostridia	Clostridiales	Ruminococcaceae	Ruminococcus 2	NA
8135beec331a8d558070c38b580e4b8e	T67-20-24	1.59413	11	Resilient	Cd20	24	1	Bacteria	Firmicutes	Clostridia	Clostridiales	Ruminococcaceae	Ruminococcus 2	NA
8135beec331a8d558070c38b580e4b8e	T61-0-24	1.52567	12	Resilient	Cd0	24	1	Bacteria	Firmicutes	Clostridia	Clostridiales	Ruminococcaceae	Ruminococcus 2	NA
8135beec331a8d558070c38b580e4b8e	T13-20-24	1.39853	2	Resilient	Cd20	24	1	Bacteria	Firmicutes	Clostridia	Clostridiales	Ruminococcaceae	Ruminococcus 2	NA
8135beec331a8d558070c38b580e4b8e	T63-0-24	1.29095	12	Resilient	Cd0	24	3	Bacteria	Firmicutes	Clostridia	Clostridiales	Ruminococcaceae	Ruminococcus 2	NA
8135beec331a8d558070c38b580e4b8e	T77-0-24	1.10513	14	Sensitive	Cd0	24	2	Bacteria	Firmicutes	Clostridia	Clostridiales	Ruminococcaceae	Ruminococcus 2	NA
8135beec331a8d558070c38b580e4b8e	T78-0-24	1.06601	14	Sensitive	Cd0	24	3	Bacteria	Firmicutes	Clostridia	Clostridiales	Ruminococcaceae	Ruminococcus 2	NA
8135beec331a8d558070c38b580e4b8e	T14-20-24	0.997555	2	Resilient	Cd20	24	2	Bacteria	Firmicutes	Clostridia	Clostridiales	Ruminococcaceae	Ruminococcus 2	NA
8135beec331a8d558070c38b580e4b8e	T76-0-24	0.831296	14	Sensitive	Cd0	24	1	Bacteria	Firmicutes	Clostridia	Clostridiales	Ruminococcaceae	Ruminococcus 2	NA
8135beec331a8d558070c38b580e4b8e	T24-0-24	0.801956	5	Sensitive	Cd0	24	3	Bacteria	Firmicutes	Clostridia	Clostridiales	Ruminococcaceae	Ruminococcus 2	NA
8135beec331a8d558070c38b580e4b8e	T63-0-0	0.713936	12	Resilient	Baseline	0	3	Bacteria	Firmicutes	Clostridia	Clostridiales	Ruminococcaceae	Ruminococcus 2	NA
8135beec331a8d558070c38b580e4b8e	T15-20-24	0.655257	2	Resilient	Cd20	24	3	Bacteria	Firmicutes	Clostridia	Clostridiales	Ruminococcaceae	Ruminococcus 2	NA
8135beec331a8d558070c38b580e4b8e	T5-0-24	0.577017	2	Resilient	Cd0	24	2	Bacteria	Firmicutes	Clostridia	Clostridiales	Ruminococcaceae	Ruminococcus 2	NA
8135beec331a8d558070c38b580e4b8e	T57-0-0	0.547677	10	Sensitive	Baseline	0	3	Bacteria	Firmicutes	Clostridia	Clostridiales	Ruminococcaceae	Ruminococcus 2	NA
8135beec331a8d558070c38b580e4b8e	T55-0-0	0.528117	10	Sensitive	Baseline	0	1	Bacteria	Firmicutes	Clostridia	Clostridiales	Ruminococcaceae	Ruminococcus 2	NA
8135beec331a8d558070c38b580e4b8e	T33-20-24	0.518337	5	Sensitive	Cd20	24	3	Bacteria	Firmicutes	Clostridia	Clostridiales	Ruminococcaceae	Ruminococcus 2	NA
8135beec331a8d558070c38b580e4b8e	T6-0-24	0.508557	2	Resilient	Cd0	24	3	Bacteria	Firmicutes	Clostridia	Clostridiales	Ruminococcaceae	Ruminococcus 2	NA
8135beec331a8d558070c38b580e4b8e	T4-0-24	0.498778	2	Resilient	Cd0	24	1	Bacteria	Firmicutes	Clostridia	Clostridiales	Ruminococcaceae	Ruminococcus 2	NA
8135beec331a8d558070c38b580e4b8e	T23-0-0	0.449878	5	Sensitive	Baseline	0	2	Bacteria	Firmicutes	Clostridia	Clostridiales	Ruminococcaceae	Ruminococcus 2	NA
8135beec331a8d558070c38b580e4b8e	T56-0-24	0.400978	10	Sensitive	Cd0	24	2	Bacteria	Firmicutes	Clostridia	Clostridiales	Ruminococcaceae	Ruminococcus 2	NA
8135beec331a8d558070c38b580e4b8e	T24-0-0	0.361858	5	Sensitive	Baseline	0	3	Bacteria	Firmicutes	Clostridia	Clostridiales	Ruminococcaceae	Ruminococcus 2	NA
8135beec331a8d558070c38b580e4b8e	T22-0-0	0.352078	5	Sensitive	Baseline	0	1	Bacteria	Firmicutes	Clostridia	Clostridiales	Ruminococcaceae	Ruminococcus 2	NA
8135beec331a8d558070c38b580e4b8e	T56-0-0	0.332518	10	Sensitive	Baseline	0	2	Bacteria	Firmicutes	Clostridia	Clostridiales	Ruminococcaceae	Ruminococcus 2	NA
8135beec331a8d558070c38b580e4b8e	T87-20-24	0.273839	14	Sensitive	Cd20	24	3	Bacteria	Firmicutes	Clostridia	Clostridiales	Ruminococcaceae	Ruminococcus 2	NA
8135beec331a8d558070c38b580e4b8e	T86-20-24	0.264059	14	Sensitive	Cd20	24	2	Bacteria	Firmicutes	Clostridia	Clostridiales	Ruminococcaceae	Ruminococcus 2	NA
8135beec331a8d558070c38b580e4b8e	T57-0-24	0.185819	10	Sensitive	Cd0	24	3	Bacteria	Firmicutes	Clostridia	Clostridiales	Ruminococcaceae	Ruminococcus 2	NA
8135beec331a8d558070c38b580e4b8e	T85-20-24	0.166259	14	Sensitive	Cd20	24	1	Bacteria	Firmicutes	Clostridia	Clostridiales	Ruminococcaceae	Ruminococcus 2	NA
8135beec331a8d558070c38b580e4b8e	T80-0-0	0.127139	15	Sensitive	Baseline	0	2	Bacteria	Firmicutes	Clostridia	Clostridiales	Ruminococcaceae	Ruminococcus 2	NA
8135beec331a8d558070c38b580e4b8e	T79-0-0	0.0880196	15	Sensitive	Baseline	0	1	Bacteria	Firmicutes	Clostridia	Clostridiales	Ruminococcaceae	Ruminococcus 2	NA
8135beec331a8d558070c38b580e4b8e	T66-20-24	0.0782396	10	Sensitive	Cd20	24	3	Bacteria	Firmicutes	Clostridia	Clostridiales	Ruminococcaceae	Ruminococcus 2	NA
8135beec331a8d558070c38b580e4b8e	T90-20-24	0.0488998	15	Sensitive	Cd20	24	3	Bacteria	Firmicutes	Clostridia	Clostridiales	Ruminococcaceae	Ruminococcus 2	NA
8135beec331a8d558070c38b580e4b8e	T2-0-24	0.0391198	1	Resilient	Cd0	24	2	Bacteria	Firmicutes	Clostridia	Clostridiales	Ruminococcaceae	Ruminococcus 2	NA
8135beec331a8d558070c38b580e4b8e	T89-20-24	0.0293399	15	Sensitive	Cd20	24	2	Bacteria	Firmicutes	Clostridia	Clostridiales	Ruminococcaceae	Ruminococcus 2	NA
8135beec331a8d558070c38b580e4b8e	T88-20-24	0.0293399	15	Sensitive	Cd20	24	1	Bacteria	Firmicutes	Clostridia	Clostridiales	Ruminococcaceae	Ruminococcus 2	NA
8135beec331a8d558070c38b580e4b8e	T1-0-0	0.00977995	1	Resilient	Baseline	0	1	Bacteria	Firmicutes	Clostridia	Clostridiales	Ruminococcaceae	Ruminococcus 2	NA
8135beec331a8d558070c38b580e4b8e	T12-20-24	0	1	Resilient	Cd20	24	3	Bacteria	Firmicutes	Clostridia	Clostridiales	Ruminococcaceae	Ruminococcus 2	NA
8135beec331a8d558070c38b580e4b8e	T64-20-24	0	10	Sensitive	Cd20	24	1	Bacteria	Firmicutes	Clostridia	Clostridiales	Ruminococcaceae	Ruminococcus 2	NA
8135beec331a8d558070c38b580e4b8e	T2-0-0	0	1	Resilient	Baseline	0	2	Bacteria	Firmicutes	Clostridia	Clostridiales	Ruminococcaceae	Ruminococcus 2	NA
8135beec331a8d558070c38b580e4b8e	T65-20-24	0	10	Sensitive	Cd20	24	2	Bacteria	Firmicutes	Clostridia	Clostridiales	Ruminococcaceae	Ruminococcus 2	NA
8135beec331a8d558070c38b580e4b8e	T74-0-24	0	13	Sensitive	Cd0	24	2	Bacteria	Firmicutes	Clostridia	Clostridiales	Ruminococcaceae	Ruminococcus 2	NA
8135beec331a8d558070c38b580e4b8e	T74-0-0	0	13	Sensitive	Baseline	0	2	Bacteria	Firmicutes	Clostridia	Clostridiales	Ruminococcaceae	Ruminococcus 2	NA
8135beec331a8d558070c38b580e4b8e	T3-0-24	0	1	Resilient	Cd0	24	3	Bacteria	Firmicutes	Clostridia	Clostridiales	Ruminococcaceae	Ruminococcus 2	NA
8135beec331a8d558070c38b580e4b8e	T75-0-0	0	13	Sensitive	Baseline	0	3	Bacteria	Firmicutes	Clostridia	Clostridiales	Ruminococcaceae	Ruminococcus 2	NA
8135beec331a8d558070c38b580e4b8e	T82-20-24	0	13	Sensitive	Cd20	24	1	Bacteria	Firmicutes	Clostridia	Clostridiales	Ruminococcaceae	Ruminococcus 2	NA
8135beec331a8d558070c38b580e4b8e	T75-0-24	0	13	Sensitive	Cd0	24	3	Bacteria	Firmicutes	Clostridia	Clostridiales	Ruminococcaceae	Ruminococcus 2	NA
8135beec331a8d558070c38b580e4b8e	T73-0-24	0	13	Sensitive	Cd0	24	1	Bacteria	Firmicutes	Clostridia	Clostridiales	Ruminococcaceae	Ruminococcus 2	NA
8135beec331a8d558070c38b580e4b8e	T83-20-24	0	13	Sensitive	Cd20	24	2	Bacteria	Firmicutes	Clostridia	Clostridiales	Ruminococcaceae	Ruminococcus 2	NA
8135beec331a8d558070c38b580e4b8e	T79-0-24	0	15	Sensitive	Cd0	24	1	Bacteria	Firmicutes	Clostridia	Clostridiales	Ruminococcaceae	Ruminococcus 2	NA
8135beec331a8d558070c38b580e4b8e	T3-0-0	0	1	Resilient	Baseline	0	3	Bacteria	Firmicutes	Clostridia	Clostridiales	Ruminococcaceae	Ruminococcus 2	NA
8135beec331a8d558070c38b580e4b8e	T84-20-24	0	13	Sensitive	Cd20	24	3	Bacteria	Firmicutes	Clostridia	Clostridiales	Ruminococcaceae	Ruminococcus 2	NA
8135beec331a8d558070c38b580e4b8e	T81-0-0	0	15	Sensitive	Baseline	0	3	Bacteria	Firmicutes	Clostridia	Clostridiales	Ruminococcaceae	Ruminococcus 2	NA
8135beec331a8d558070c38b580e4b8e	T10-20-24	0	1	Resilient	Cd20	24	1	Bacteria	Firmicutes	Clostridia	Clostridiales	Ruminococcaceae	Ruminococcus 2	NA
8135beec331a8d558070c38b580e4b8e	T73-0-0	0	13	Sensitive	Baseline	0	1	Bacteria	Firmicutes	Clostridia	Clostridiales	Ruminococcaceae	Ruminococcus 2	NA
8135beec331a8d558070c38b580e4b8e	T1-0-24	0	1	Resilient	Cd0	24	1	Bacteria	Firmicutes	Clostridia	Clostridiales	Ruminococcaceae	Ruminococcus 2	NA
8135beec331a8d558070c38b580e4b8e	T11-20-24	0	1	Resilient	Cd20	24	2	Bacteria	Firmicutes	Clostridia	Clostridiales	Ruminococcaceae	Ruminococcus 2	NA
8135beec331a8d558070c38b580e4b8e	T80-0-24	0	15	Sensitive	Cd0	24	2	Bacteria	Firmicutes	Clostridia	Clostridiales	Ruminococcaceae	Ruminococcus 2	NA
8135beec331a8d558070c38b580e4b8e	T81-0-24	0	15	Sensitive	Cd0	24	3	Bacteria	Firmicutes	Clostridia	Clostridiales	Ruminococcaceae	Ruminococcus 2	NA
33518e48b174ac428cb7be1a216c6c6e	T11-20-24	12.313	1	Resilient	Cd20	24	2	Bacteria	Firmicutes	Clostridia	Clostridiales	Lachnospiraceae	Anaerostipes	Anaerostipes 33518
33518e48b174ac428cb7be1a216c6c6e	T67-20-24	12.0782	11	Resilient	Cd20	24	1	Bacteria	Firmicutes	Clostridia	Clostridiales	Lachnospiraceae	Anaerostipes	Anaerostipes 33518
33518e48b174ac428cb7be1a216c6c6e	T68-20-24	11.6675	11	Resilient	Cd20	24	2	Bacteria	Firmicutes	Clostridia	Clostridiales	Lachnospiraceae	Anaerostipes	Anaerostipes 33518
33518e48b174ac428cb7be1a216c6c6e	T69-20-24	11.2274	11	Resilient	Cd20	24	3	Bacteria	Firmicutes	Clostridia	Clostridiales	Lachnospiraceae	Anaerostipes	Anaerostipes 33518
33518e48b174ac428cb7be1a216c6c6e	T12-20-24	11.1589	1	Resilient	Cd20	24	3	Bacteria	Firmicutes	Clostridia	Clostridiales	Lachnospiraceae	Anaerostipes	Anaerostipes 33518
33518e48b174ac428cb7be1a216c6c6e	T10-20-24	10.1418	1	Resilient	Cd20	24	1	Bacteria	Firmicutes	Clostridia	Clostridiales	Lachnospiraceae	Anaerostipes	Anaerostipes 33518
33518e48b174ac428cb7be1a216c6c6e	T60-0-24	7.27628	11	Resilient	Cd0	24	3	Bacteria	Firmicutes	Clostridia	Clostridiales	Lachnospiraceae	Anaerostipes	Anaerostipes 33518
33518e48b174ac428cb7be1a216c6c6e	T19-0-24	7.08068	4	Resilient	Cd0	24	1	Bacteria	Firmicutes	Clostridia	Clostridiales	Lachnospiraceae	Anaerostipes	Anaerostipes 33518
33518e48b174ac428cb7be1a216c6c6e	T15-20-24	6.95355	2	Resilient	Cd20	24	3	Bacteria	Firmicutes	Clostridia	Clostridiales	Lachnospiraceae	Anaerostipes	Anaerostipes 33518
33518e48b174ac428cb7be1a216c6c6e	T20-0-24	6.90465	4	Resilient	Cd0	24	2	Bacteria	Firmicutes	Clostridia	Clostridiales	Lachnospiraceae	Anaerostipes	Anaerostipes 33518
33518e48b174ac428cb7be1a216c6c6e	T13-20-24	6.71883	2	Resilient	Cd20	24	1	Bacteria	Firmicutes	Clostridia	Clostridiales	Lachnospiraceae	Anaerostipes	Anaerostipes 33518
33518e48b174ac428cb7be1a216c6c6e	T108-20-24	6.58191	18	Resilient	Cd20	24	3	Bacteria	Firmicutes	Clostridia	Clostridiales	Lachnospiraceae	Anaerostipes	Anaerostipes 33518
33518e48b174ac428cb7be1a216c6c6e	T106-20-24	6.36675	18	Resilient	Cd20	24	1	Bacteria	Firmicutes	Clostridia	Clostridiales	Lachnospiraceae	Anaerostipes	Anaerostipes 33518
33518e48b174ac428cb7be1a216c6c6e	T59-0-24	6.30807	11	Resilient	Cd0	24	2	Bacteria	Firmicutes	Clostridia	Clostridiales	Lachnospiraceae	Anaerostipes	Anaerostipes 33518
3564e19996cddb482346e39c159d9045	T68-20-24	6.20049	11	Resilient	Cd20	24	2	Bacteria	Firmicutes	Clostridia	Clostridiales	Lachnospiraceae	Anaerostipes	Anaerostipes 3564e
3564e19996cddb482346e39c159d9045	T67-20-24	5.86797	11	Resilient	Cd20	24	1	Bacteria	Firmicutes	Clostridia	Clostridiales	Lachnospiraceae	Anaerostipes	Anaerostipes 3564e
33518e48b174ac428cb7be1a216c6c6e	T58-0-24	5.77017	11	Resilient	Cd0	24	1	Bacteria	Firmicutes	Clostridia	Clostridiales	Lachnospiraceae	Anaerostipes	Anaerostipes 33518
33518e48b174ac428cb7be1a216c6c6e	T21-0-24	5.76039	4	Resilient	Cd0	24	3	Bacteria	Firmicutes	Clostridia	Clostridiales	Lachnospiraceae	Anaerostipes	Anaerostipes 33518
33518e48b174ac428cb7be1a216c6c6e	T14-20-24	5.76039	2	Resilient	Cd20	24	2	Bacteria	Firmicutes	Clostridia	Clostridiales	Lachnospiraceae	Anaerostipes	Anaerostipes 33518
33518e48b174ac428cb7be1a216c6c6e	T107-20-24	5.59413	18	Resilient	Cd20	24	2	Bacteria	Firmicutes	Clostridia	Clostridiales	Lachnospiraceae	Anaerostipes	Anaerostipes 33518
33518e48b174ac428cb7be1a216c6c6e	T29-20-24	5.01711	4	Resilient	Cd20	24	2	Bacteria	Firmicutes	Clostridia	Clostridiales	Lachnospiraceae	Anaerostipes	Anaerostipes 33518
3564e19996cddb482346e39c159d9045	T12-20-24	4.94866	1	Resilient	Cd20	24	3	Bacteria	Firmicutes	Clostridia	Clostridiales	Lachnospiraceae	Anaerostipes	Anaerostipes 3564e
3564e19996cddb482346e39c159d9045	T11-20-24	4.88998	1	Resilient	Cd20	24	2	Bacteria	Firmicutes	Clostridia	Clostridiales	Lachnospiraceae	Anaerostipes	Anaerostipes 3564e
33518e48b174ac428cb7be1a216c6c6e	T30-20-24	4.66504	4	Resilient	Cd20	24	3	Bacteria	Firmicutes	Clostridia	Clostridiales	Lachnospiraceae	Anaerostipes	Anaerostipes 33518
33518e48b174ac428cb7be1a216c6c6e	T28-20-24	4.40098	4	Resilient	Cd20	24	1	Bacteria	Firmicutes	Clostridia	Clostridiales	Lachnospiraceae	Anaerostipes	Anaerostipes 33518
3564e19996cddb482346e39c159d9045	T10-20-24	4.3912	1	Resilient	Cd20	24	1	Bacteria	Firmicutes	Clostridia	Clostridiales	Lachnospiraceae	Anaerostipes	Anaerostipes 3564e
3564e19996cddb482346e39c159d9045	T69-20-24	4.3423	11	Resilient	Cd20	24	3	Bacteria	Firmicutes	Clostridia	Clostridiales	Lachnospiraceae	Anaerostipes	Anaerostipes 3564e
33518e48b174ac428cb7be1a216c6c6e	T24-0-24	3.94132	5	Sensitive	Cd0	24	3	Bacteria	Firmicutes	Clostridia	Clostridiales	Lachnospiraceae	Anaerostipes	Anaerostipes 33518
3564e19996cddb482346e39c159d9045	T20-0-24	3.68704	4	Resilient	Cd0	24	2	Bacteria	Firmicutes	Clostridia	Clostridiales	Lachnospiraceae	Anaerostipes	Anaerostipes 3564e
3564e19996cddb482346e39c159d9045	T108-20-24	3.67726	18	Resilient	Cd20	24	3	Bacteria	Firmicutes	Clostridia	Clostridiales	Lachnospiraceae	Anaerostipes	Anaerostipes 3564e
3564e19996cddb482346e39c159d9045	T60-0-24	3.66748	11	Resilient	Cd0	24	3	Bacteria	Firmicutes	Clostridia	Clostridiales	Lachnospiraceae	Anaerostipes	Anaerostipes 3564e
d380b9ae91e3875a70ff329e4889cb72	T30-20-24	3.1198	4	Resilient	Cd20	24	3	Bacteria	Firmicutes	Clostridia	Clostridiales	Lachnospiraceae	Anaerostipes	Anaerostipes d380b
3564e19996cddb482346e39c159d9045	T106-20-24	3.03178	18	Resilient	Cd20	24	1	Bacteria	Firmicutes	Clostridia	Clostridiales	Lachnospiraceae	Anaerostipes	Anaerostipes 3564e
d380b9ae91e3875a70ff329e4889cb72	T68-20-24	3.00244	11	Resilient	Cd20	24	2	Bacteria	Firmicutes	Clostridia	Clostridiales	Lachnospiraceae	Anaerostipes	Anaerostipes d380b
33518e48b174ac428cb7be1a216c6c6e	T3-0-24	2.99267	1	Resilient	Cd0	24	3	Bacteria	Firmicutes	Clostridia	Clostridiales	Lachnospiraceae	Anaerostipes	Anaerostipes 33518
3564e19996cddb482346e39c159d9045	T15-20-24	2.96333	2	Resilient	Cd20	24	3	Bacteria	Firmicutes	Clostridia	Clostridiales	Lachnospiraceae	Anaerostipes	Anaerostipes 3564e
d380b9ae91e3875a70ff329e4889cb72	T20-0-24	2.96333	4	Resilient	Cd0	24	2	Bacteria	Firmicutes	Clostridia	Clostridiales	Lachnospiraceae	Anaerostipes	Anaerostipes d380b
d380b9ae91e3875a70ff329e4889cb72	T29-20-24	2.95355	4	Resilient	Cd20	24	2	Bacteria	Firmicutes	Clostridia	Clostridiales	Lachnospiraceae	Anaerostipes	Anaerostipes d380b
d380b9ae91e3875a70ff329e4889cb72	T67-20-24	2.93399	11	Resilient	Cd20	24	1	Bacteria	Firmicutes	Clostridia	Clostridiales	Lachnospiraceae	Anaerostipes	Anaerostipes d380b
3564e19996cddb482346e39c159d9045	T58-0-24	2.77751	11	Resilient	Cd0	24	1	Bacteria	Firmicutes	Clostridia	Clostridiales	Lachnospiraceae	Anaerostipes	Anaerostipes 3564e
3564e19996cddb482346e39c159d9045	T19-0-24	2.76773	4	Resilient	Cd0	24	1	Bacteria	Firmicutes	Clostridia	Clostridiales	Lachnospiraceae	Anaerostipes	Anaerostipes 3564e
3564e19996cddb482346e39c159d9045	T13-20-24	2.71883	2	Resilient	Cd20	24	1	Bacteria	Firmicutes	Clostridia	Clostridiales	Lachnospiraceae	Anaerostipes	Anaerostipes 3564e
d380b9ae91e3875a70ff329e4889cb72	T69-20-24	2.70905	11	Resilient	Cd20	24	3	Bacteria	Firmicutes	Clostridia	Clostridiales	Lachnospiraceae	Anaerostipes	Anaerostipes d380b
3564e19996cddb482346e39c159d9045	T28-20-24	2.66015	4	Resilient	Cd20	24	1	Bacteria	Firmicutes	Clostridia	Clostridiales	Lachnospiraceae	Anaerostipes	Anaerostipes 3564e
3564e19996cddb482346e39c159d9045	T24-0-24	2.65037	5	Sensitive	Cd0	24	3	Bacteria	Firmicutes	Clostridia	Clostridiales	Lachnospiraceae	Anaerostipes	Anaerostipes 3564e
33518e48b174ac428cb7be1a216c6c6e	T58-0-0	2.49389	11	Resilient	Baseline	0	1	Bacteria	Firmicutes	Clostridia	Clostridiales	Lachnospiraceae	Anaerostipes	Anaerostipes 33518
3564e19996cddb482346e39c159d9045	T30-20-24	2.41565	4	Resilient	Cd20	24	3	Bacteria	Firmicutes	Clostridia	Clostridiales	Lachnospiraceae	Anaerostipes	Anaerostipes 3564e
d380b9ae91e3875a70ff329e4889cb72	T108-20-24	2.40587	18	Resilient	Cd20	24	3	Bacteria	Firmicutes	Clostridia	Clostridiales	Lachnospiraceae	Anaerostipes	Anaerostipes d380b
33518e48b174ac428cb7be1a216c6c6e	T56-0-24	2.37653	10	Sensitive	Cd0	24	2	Bacteria	Firmicutes	Clostridia	Clostridiales	Lachnospiraceae	Anaerostipes	Anaerostipes 33518
33518e48b174ac428cb7be1a216c6c6e	T59-0-0	2.37653	11	Resilient	Baseline	0	2	Bacteria	Firmicutes	Clostridia	Clostridiales	Lachnospiraceae	Anaerostipes	Anaerostipes 33518
d380b9ae91e3875a70ff329e4889cb72	T21-0-24	2.36675	4	Resilient	Cd0	24	3	Bacteria	Firmicutes	Clostridia	Clostridiales	Lachnospiraceae	Anaerostipes	Anaerostipes d380b
33518e48b174ac428cb7be1a216c6c6e	T61-0-24	2.35697	12	Resilient	Cd0	24	1	Bacteria	Firmicutes	Clostridia	Clostridiales	Lachnospiraceae	Anaerostipes	Anaerostipes 33518
33518e48b174ac428cb7be1a216c6c6e	T2-0-24	2.35697	1	Resilient	Cd0	24	2	Bacteria	Firmicutes	Clostridia	Clostridiales	Lachnospiraceae	Anaerostipes	Anaerostipes 33518
d380b9ae91e3875a70ff329e4889cb72	T19-0-24	2.32763	4	Resilient	Cd0	24	1	Bacteria	Firmicutes	Clostridia	Clostridiales	Lachnospiraceae	Anaerostipes	Anaerostipes d380b
3564e19996cddb482346e39c159d9045	T14-20-24	2.30807	2	Resilient	Cd20	24	2	Bacteria	Firmicutes	Clostridia	Clostridiales	Lachnospiraceae	Anaerostipes	Anaerostipes 3564e
3564e19996cddb482346e39c159d9045	T21-0-24	2.25917	4	Resilient	Cd0	24	3	Bacteria	Firmicutes	Clostridia	Clostridiales	Lachnospiraceae	Anaerostipes	Anaerostipes 3564e
33518e48b174ac428cb7be1a216c6c6e	T3-0-0	2.19071	1	Resilient	Baseline	0	3	Bacteria	Firmicutes	Clostridia	Clostridiales	Lachnospiraceae	Anaerostipes	Anaerostipes 33518
3564e19996cddb482346e39c159d9045	T29-20-24	2.18093	4	Resilient	Cd20	24	2	Bacteria	Firmicutes	Clostridia	Clostridiales	Lachnospiraceae	Anaerostipes	Anaerostipes 3564e
d380b9ae91e3875a70ff329e4889cb72	T107-20-24	2.13203	18	Resilient	Cd20	24	2	Bacteria	Firmicutes	Clostridia	Clostridiales	Lachnospiraceae	Anaerostipes	Anaerostipes d380b
3564e19996cddb482346e39c159d9045	T59-0-24	2.09291	11	Resilient	Cd0	24	2	Bacteria	Firmicutes	Clostridia	Clostridiales	Lachnospiraceae	Anaerostipes	Anaerostipes 3564e
d380b9ae91e3875a70ff329e4889cb72	T106-20-24	2.08313	18	Resilient	Cd20	24	1	Bacteria	Firmicutes	Clostridia	Clostridiales	Lachnospiraceae	Anaerostipes	Anaerostipes d380b
d380b9ae91e3875a70ff329e4889cb72	T24-0-24	2.04401	5	Sensitive	Cd0	24	3	Bacteria	Firmicutes	Clostridia	Clostridiales	Lachnospiraceae	Anaerostipes	Anaerostipes d380b
3564e19996cddb482346e39c159d9045	T107-20-24	2.00489	18	Resilient	Cd20	24	2	Bacteria	Firmicutes	Clostridia	Clostridiales	Lachnospiraceae	Anaerostipes	Anaerostipes 3564e
33518e48b174ac428cb7be1a216c6c6e	T1-0-0	1.97555	1	Resilient	Baseline	0	1	Bacteria	Firmicutes	Clostridia	Clostridiales	Lachnospiraceae	Anaerostipes	Anaerostipes 33518
33518e48b174ac428cb7be1a216c6c6e	T2-0-0	1.92665	1	Resilient	Baseline	0	2	Bacteria	Firmicutes	Clostridia	Clostridiales	Lachnospiraceae	Anaerostipes	Anaerostipes 33518
33518e48b174ac428cb7be1a216c6c6e	T57-0-24	1.90709	10	Sensitive	Cd0	24	3	Bacteria	Firmicutes	Clostridia	Clostridiales	Lachnospiraceae	Anaerostipes	Anaerostipes 33518
33518e48b174ac428cb7be1a216c6c6e	T4-0-24	1.89731	2	Resilient	Cd0	24	1	Bacteria	Firmicutes	Clostridia	Clostridiales	Lachnospiraceae	Anaerostipes	Anaerostipes 33518
33518e48b174ac428cb7be1a216c6c6e	T60-0-0	1.83863	11	Resilient	Baseline	0	3	Bacteria	Firmicutes	Clostridia	Clostridiales	Lachnospiraceae	Anaerostipes	Anaerostipes 33518
33518e48b174ac428cb7be1a216c6c6e	T71-20-24	1.80929	12	Resilient	Cd20	24	2	Bacteria	Firmicutes	Clostridia	Clostridiales	Lachnospiraceae	Anaerostipes	Anaerostipes 33518
33518e48b174ac428cb7be1a216c6c6e	T1-0-24	1.80929	1	Resilient	Cd0	24	1	Bacteria	Firmicutes	Clostridia	Clostridiales	Lachnospiraceae	Anaerostipes	Anaerostipes 33518
33518e48b174ac428cb7be1a216c6c6e	T6-0-24	1.69193	2	Resilient	Cd0	24	3	Bacteria	Firmicutes	Clostridia	Clostridiales	Lachnospiraceae	Anaerostipes	Anaerostipes 33518
33518e48b174ac428cb7be1a216c6c6e	T5-0-24	1.60391	2	Resilient	Cd0	24	2	Bacteria	Firmicutes	Clostridia	Clostridiales	Lachnospiraceae	Anaerostipes	Anaerostipes 33518
d380b9ae91e3875a70ff329e4889cb72	T28-20-24	1.55501	4	Resilient	Cd20	24	1	Bacteria	Firmicutes	Clostridia	Clostridiales	Lachnospiraceae	Anaerostipes	Anaerostipes d380b
33518e48b174ac428cb7be1a216c6c6e	T63-0-24	1.38875	12	Resilient	Cd0	24	3	Bacteria	Firmicutes	Clostridia	Clostridiales	Lachnospiraceae	Anaerostipes	Anaerostipes 33518
3564e19996cddb482346e39c159d9045	T61-0-24	1.33985	12	Resilient	Cd0	24	1	Bacteria	Firmicutes	Clostridia	Clostridiales	Lachnospiraceae	Anaerostipes	Anaerostipes 3564e
33518e48b174ac428cb7be1a216c6c6e	T72-20-24	1.33007	12	Resilient	Cd20	24	3	Bacteria	Firmicutes	Clostridia	Clostridiales	Lachnospiraceae	Anaerostipes	Anaerostipes 33518
33518e48b174ac428cb7be1a216c6c6e	T99-0-24	1.28117	18	Resilient	Cd0	24	3	Bacteria	Firmicutes	Clostridia	Clostridiales	Lachnospiraceae	Anaerostipes	Anaerostipes 33518
33518e48b174ac428cb7be1a216c6c6e	T57-0-0	1.28117	10	Sensitive	Baseline	0	3	Bacteria	Firmicutes	Clostridia	Clostridiales	Lachnospiraceae	Anaerostipes	Anaerostipes 33518
3564e19996cddb482346e39c159d9045	T58-0-0	1.25183	11	Resilient	Baseline	0	1	Bacteria	Firmicutes	Clostridia	Clostridiales	Lachnospiraceae	Anaerostipes	Anaerostipes 3564e
d380b9ae91e3875a70ff329e4889cb72	T60-0-24	1.24205	11	Resilient	Cd0	24	3	Bacteria	Firmicutes	Clostridia	Clostridiales	Lachnospiraceae	Anaerostipes	Anaerostipes d380b
33518e48b174ac428cb7be1a216c6c6e	T70-20-24	1.19315	12	Resilient	Cd20	24	1	Bacteria	Firmicutes	Clostridia	Clostridiales	Lachnospiraceae	Anaerostipes	Anaerostipes 33518
33518e48b174ac428cb7be1a216c6c6e	T98-0-24	1.17359	18	Resilient	Cd0	24	2	Bacteria	Firmicutes	Clostridia	Clostridiales	Lachnospiraceae	Anaerostipes	Anaerostipes 33518
33518e48b174ac428cb7be1a216c6c6e	T65-20-24	1.15403	10	Sensitive	Cd20	24	2	Bacteria	Firmicutes	Clostridia	Clostridiales	Lachnospiraceae	Anaerostipes	Anaerostipes 33518
33518e48b174ac428cb7be1a216c6c6e	T61-0-0	1.13447	12	Resilient	Baseline	0	1	Bacteria	Firmicutes	Clostridia	Clostridiales	Lachnospiraceae	Anaerostipes	Anaerostipes 33518
d380b9ae91e3875a70ff329e4889cb72	T13-20-24	1.12469	2	Resilient	Cd20	24	1	Bacteria	Firmicutes	Clostridia	Clostridiales	Lachnospiraceae	Anaerostipes	Anaerostipes d380b
d380b9ae91e3875a70ff329e4889cb72	T14-20-24	1.09535	2	Resilient	Cd20	24	2	Bacteria	Firmicutes	Clostridia	Clostridiales	Lachnospiraceae	Anaerostipes	Anaerostipes d380b
d380b9ae91e3875a70ff329e4889cb72	T78-0-24	1.05623	14	Sensitive	Cd0	24	3	Bacteria	Firmicutes	Clostridia	Clostridiales	Lachnospiraceae	Anaerostipes	Anaerostipes d380b
33518e48b174ac428cb7be1a216c6c6e	T6-0-0	1.02689	2	Resilient	Baseline	0	3	Bacteria	Firmicutes	Clostridia	Clostridiales	Lachnospiraceae	Anaerostipes	Anaerostipes 33518
3564e19996cddb482346e39c159d9045	T60-0-0	1.01711	11	Resilient	Baseline	0	3	Bacteria	Firmicutes	Clostridia	Clostridiales	Lachnospiraceae	Anaerostipes	Anaerostipes 3564e
d380b9ae91e3875a70ff329e4889cb72	T58-0-24	0.987775	11	Resilient	Cd0	24	1	Bacteria	Firmicutes	Clostridia	Clostridiales	Lachnospiraceae	Anaerostipes	Anaerostipes d380b
33518e48b174ac428cb7be1a216c6c6e	T77-0-0	0.958435	14	Sensitive	Baseline	0	2	Bacteria	Firmicutes	Clostridia	Clostridiales	Lachnospiraceae	Anaerostipes	Anaerostipes 33518
33518e48b174ac428cb7be1a216c6c6e	T4-0-0	0.948655	2	Resilient	Baseline	0	1	Bacteria	Firmicutes	Clostridia	Clostridiales	Lachnospiraceae	Anaerostipes	Anaerostipes 33518
33518e48b174ac428cb7be1a216c6c6e	T78-0-0	0.938875	14	Sensitive	Baseline	0	3	Bacteria	Firmicutes	Clostridia	Clostridiales	Lachnospiraceae	Anaerostipes	Anaerostipes 33518
33518e48b174ac428cb7be1a216c6c6e	T24-0-0	0.899756	5	Sensitive	Baseline	0	3	Bacteria	Firmicutes	Clostridia	Clostridiales	Lachnospiraceae	Anaerostipes	Anaerostipes 33518
33518e48b174ac428cb7be1a216c6c6e	T62-0-0	0.889976	12	Resilient	Baseline	0	2	Bacteria	Firmicutes	Clostridia	Clostridiales	Lachnospiraceae	Anaerostipes	Anaerostipes 33518
33518e48b174ac428cb7be1a216c6c6e	T97-0-24	0.870416	18	Resilient	Cd0	24	1	Bacteria	Firmicutes	Clostridia	Clostridiales	Lachnospiraceae	Anaerostipes	Anaerostipes 33518
33518e48b174ac428cb7be1a216c6c6e	T5-0-0	0.860636	2	Resilient	Baseline	0	2	Bacteria	Firmicutes	Clostridia	Clostridiales	Lachnospiraceae	Anaerostipes	Anaerostipes 33518
d380b9ae91e3875a70ff329e4889cb72	T77-0-24	0.860636	14	Sensitive	Cd0	24	2	Bacteria	Firmicutes	Clostridia	Clostridiales	Lachnospiraceae	Anaerostipes	Anaerostipes d380b
d380b9ae91e3875a70ff329e4889cb72	T99-0-24	0.860636	18	Resilient	Cd0	24	3	Bacteria	Firmicutes	Clostridia	Clostridiales	Lachnospiraceae	Anaerostipes	Anaerostipes d380b
33518e48b174ac428cb7be1a216c6c6e	T87-20-24	0.831296	14	Sensitive	Cd20	24	3	Bacteria	Firmicutes	Clostridia	Clostridiales	Lachnospiraceae	Anaerostipes	Anaerostipes 33518
3564e19996cddb482346e39c159d9045	T1-0-24	0.831296	1	Resilient	Cd0	24	1	Bacteria	Firmicutes	Clostridia	Clostridiales	Lachnospiraceae	Anaerostipes	Anaerostipes 3564e
d380b9ae91e3875a70ff329e4889cb72	T59-0-24	0.831296	11	Resilient	Cd0	24	2	Bacteria	Firmicutes	Clostridia	Clostridiales	Lachnospiraceae	Anaerostipes	Anaerostipes d380b
d380b9ae91e3875a70ff329e4889cb72	T15-20-24	0.831296	2	Resilient	Cd20	24	3	Bacteria	Firmicutes	Clostridia	Clostridiales	Lachnospiraceae	Anaerostipes	Anaerostipes d380b
33518e48b174ac428cb7be1a216c6c6e	T62-0-24	0.811736	12	Resilient	Cd0	24	2	Bacteria	Firmicutes	Clostridia	Clostridiales	Lachnospiraceae	Anaerostipes	Anaerostipes 33518
3564e19996cddb482346e39c159d9045	T5-0-24	0.782396	2	Resilient	Cd0	24	2	Bacteria	Firmicutes	Clostridia	Clostridiales	Lachnospiraceae	Anaerostipes	Anaerostipes 3564e
33518e48b174ac428cb7be1a216c6c6e	T64-20-24	0.753056	10	Sensitive	Cd20	24	1	Bacteria	Firmicutes	Clostridia	Clostridiales	Lachnospiraceae	Anaerostipes	Anaerostipes 33518
33518e48b174ac428cb7be1a216c6c6e	T63-0-0	0.743276	12	Resilient	Baseline	0	3	Bacteria	Firmicutes	Clostridia	Clostridiales	Lachnospiraceae	Anaerostipes	Anaerostipes 33518
33518e48b174ac428cb7be1a216c6c6e	T23-0-0	0.743276	5	Sensitive	Baseline	0	2	Bacteria	Firmicutes	Clostridia	Clostridiales	Lachnospiraceae	Anaerostipes	Anaerostipes 33518
33518e48b174ac428cb7be1a216c6c6e	T77-0-24	0.733496	14	Sensitive	Cd0	24	2	Bacteria	Firmicutes	Clostridia	Clostridiales	Lachnospiraceae	Anaerostipes	Anaerostipes 33518
33518e48b174ac428cb7be1a216c6c6e	T78-0-24	0.733496	14	Sensitive	Cd0	24	3	Bacteria	Firmicutes	Clostridia	Clostridiales	Lachnospiraceae	Anaerostipes	Anaerostipes 33518
33518e48b174ac428cb7be1a216c6c6e	T66-20-24	0.723716	10	Sensitive	Cd20	24	3	Bacteria	Firmicutes	Clostridia	Clostridiales	Lachnospiraceae	Anaerostipes	Anaerostipes 33518
33518e48b174ac428cb7be1a216c6c6e	T56-0-0	0.694377	10	Sensitive	Baseline	0	2	Bacteria	Firmicutes	Clostridia	Clostridiales	Lachnospiraceae	Anaerostipes	Anaerostipes 33518
d380b9ae91e3875a70ff329e4889cb72	T87-20-24	0.674817	14	Sensitive	Cd20	24	3	Bacteria	Firmicutes	Clostridia	Clostridiales	Lachnospiraceae	Anaerostipes	Anaerostipes d380b
d380b9ae91e3875a70ff329e4889cb72	T76-0-24	0.665037	14	Sensitive	Cd0	24	1	Bacteria	Firmicutes	Clostridia	Clostridiales	Lachnospiraceae	Anaerostipes	Anaerostipes d380b
3564e19996cddb482346e39c159d9045	T99-0-24	0.635697	18	Resilient	Cd0	24	3	Bacteria	Firmicutes	Clostridia	Clostridiales	Lachnospiraceae	Anaerostipes	Anaerostipes 3564e
33518e48b174ac428cb7be1a216c6c6e	T22-0-0	0.577017	5	Sensitive	Baseline	0	1	Bacteria	Firmicutes	Clostridia	Clostridiales	Lachnospiraceae	Anaerostipes	Anaerostipes 33518
3564e19996cddb482346e39c159d9045	T98-0-24	0.577017	18	Resilient	Cd0	24	2	Bacteria	Firmicutes	Clostridia	Clostridiales	Lachnospiraceae	Anaerostipes	Anaerostipes 3564e
d380b9ae91e3875a70ff329e4889cb72	T98-0-24	0.567237	18	Resilient	Cd0	24	2	Bacteria	Firmicutes	Clostridia	Clostridiales	Lachnospiraceae	Anaerostipes	Anaerostipes d380b
33518e48b174ac428cb7be1a216c6c6e	T74-0-0	0.528117	13	Sensitive	Baseline	0	2	Bacteria	Firmicutes	Clostridia	Clostridiales	Lachnospiraceae	Anaerostipes	Anaerostipes 33518
33518e48b174ac428cb7be1a216c6c6e	T97-0-0	0.518337	18	Resilient	Baseline	0	1	Bacteria	Firmicutes	Clostridia	Clostridiales	Lachnospiraceae	Anaerostipes	Anaerostipes 33518
d380b9ae91e3875a70ff329e4889cb72	T97-0-24	0.508557	18	Resilient	Cd0	24	1	Bacteria	Firmicutes	Clostridia	Clostridiales	Lachnospiraceae	Anaerostipes	Anaerostipes d380b
33518e48b174ac428cb7be1a216c6c6e	T76-0-0	0.479218	14	Sensitive	Baseline	0	1	Bacteria	Firmicutes	Clostridia	Clostridiales	Lachnospiraceae	Anaerostipes	Anaerostipes 33518
33518e48b174ac428cb7be1a216c6c6e	T76-0-24	0.479218	14	Sensitive	Cd0	24	1	Bacteria	Firmicutes	Clostridia	Clostridiales	Lachnospiraceae	Anaerostipes	Anaerostipes 33518
33518e48b174ac428cb7be1a216c6c6e	T55-0-0	0.459658	10	Sensitive	Baseline	0	1	Bacteria	Firmicutes	Clostridia	Clostridiales	Lachnospiraceae	Anaerostipes	Anaerostipes 33518
33518e48b174ac428cb7be1a216c6c6e	T99-0-0	0.449878	18	Resilient	Baseline	0	3	Bacteria	Firmicutes	Clostridia	Clostridiales	Lachnospiraceae	Anaerostipes	Anaerostipes 33518
33518e48b174ac428cb7be1a216c6c6e	T33-20-24	0.449878	5	Sensitive	Cd20	24	3	Bacteria	Firmicutes	Clostridia	Clostridiales	Lachnospiraceae	Anaerostipes	Anaerostipes 33518
33518e48b174ac428cb7be1a216c6c6e	T98-0-0	0.449878	18	Resilient	Baseline	0	2	Bacteria	Firmicutes	Clostridia	Clostridiales	Lachnospiraceae	Anaerostipes	Anaerostipes 33518
33518e48b174ac428cb7be1a216c6c6e	T80-0-0	0.440098	15	Sensitive	Baseline	0	2	Bacteria	Firmicutes	Clostridia	Clostridiales	Lachnospiraceae	Anaerostipes	Anaerostipes 33518
3564e19996cddb482346e39c159d9045	T97-0-24	0.440098	18	Resilient	Cd0	24	1	Bacteria	Firmicutes	Clostridia	Clostridiales	Lachnospiraceae	Anaerostipes	Anaerostipes 3564e
33518e48b174ac428cb7be1a216c6c6e	T81-0-0	0.332518	15	Sensitive	Baseline	0	3	Bacteria	Firmicutes	Clostridia	Clostridiales	Lachnospiraceae	Anaerostipes	Anaerostipes 33518
33518e48b174ac428cb7be1a216c6c6e	T79-0-0	0.322738	15	Sensitive	Baseline	0	1	Bacteria	Firmicutes	Clostridia	Clostridiales	Lachnospiraceae	Anaerostipes	Anaerostipes 33518
33518e48b174ac428cb7be1a216c6c6e	T75-0-0	0.303178	13	Sensitive	Baseline	0	3	Bacteria	Firmicutes	Clostridia	Clostridiales	Lachnospiraceae	Anaerostipes	Anaerostipes 33518
33518e48b174ac428cb7be1a216c6c6e	T73-0-0	0.283619	13	Sensitive	Baseline	0	1	Bacteria	Firmicutes	Clostridia	Clostridiales	Lachnospiraceae	Anaerostipes	Anaerostipes 33518
33518e48b174ac428cb7be1a216c6c6e	T19-0-0	0.234719	4	Resilient	Baseline	0	1	Bacteria	Firmicutes	Clostridia	Clostridiales	Lachnospiraceae	Anaerostipes	Anaerostipes 33518
33518e48b174ac428cb7be1a216c6c6e	T21-0-0	0.205379	4	Resilient	Baseline	0	3	Bacteria	Firmicutes	Clostridia	Clostridiales	Lachnospiraceae	Anaerostipes	Anaerostipes 33518
33518e48b174ac428cb7be1a216c6c6e	T20-0-0	0.185819	4	Resilient	Baseline	0	2	Bacteria	Firmicutes	Clostridia	Clostridiales	Lachnospiraceae	Anaerostipes	Anaerostipes 33518
d380b9ae91e3875a70ff329e4889cb72	T86-20-24	0.156479	14	Sensitive	Cd20	24	2	Bacteria	Firmicutes	Clostridia	Clostridiales	Lachnospiraceae	Anaerostipes	Anaerostipes d380b
d380b9ae91e3875a70ff329e4889cb72	T85-20-24	0.146699	14	Sensitive	Cd20	24	1	Bacteria	Firmicutes	Clostridia	Clostridiales	Lachnospiraceae	Anaerostipes	Anaerostipes d380b
d380b9ae91e3875a70ff329e4889cb72	T76-0-0	0.136919	14	Sensitive	Baseline	0	1	Bacteria	Firmicutes	Clostridia	Clostridiales	Lachnospiraceae	Anaerostipes	Anaerostipes d380b
33518e48b174ac428cb7be1a216c6c6e	T80-0-24	0.0488998	15	Sensitive	Cd0	24	2	Bacteria	Firmicutes	Clostridia	Clostridiales	Lachnospiraceae	Anaerostipes	Anaerostipes 33518
33518e48b174ac428cb7be1a216c6c6e	T90-20-24	0	15	Sensitive	Cd20	24	3	Bacteria	Firmicutes	Clostridia	Clostridiales	Lachnospiraceae	Anaerostipes	Anaerostipes 33518
33518e48b174ac428cb7be1a216c6c6e	T79-0-24	0	15	Sensitive	Cd0	24	1	Bacteria	Firmicutes	Clostridia	Clostridiales	Lachnospiraceae	Anaerostipes	Anaerostipes 33518
33518e48b174ac428cb7be1a216c6c6e	T74-0-24	0	13	Sensitive	Cd0	24	2	Bacteria	Firmicutes	Clostridia	Clostridiales	Lachnospiraceae	Anaerostipes	Anaerostipes 33518
33518e48b174ac428cb7be1a216c6c6e	T75-0-24	0	13	Sensitive	Cd0	24	3	Bacteria	Firmicutes	Clostridia	Clostridiales	Lachnospiraceae	Anaerostipes	Anaerostipes 33518
33518e48b174ac428cb7be1a216c6c6e	T73-0-24	0	13	Sensitive	Cd0	24	1	Bacteria	Firmicutes	Clostridia	Clostridiales	Lachnospiraceae	Anaerostipes	Anaerostipes 33518
33518e48b174ac428cb7be1a216c6c6e	T81-0-24	0	15	Sensitive	Cd0	24	3	Bacteria	Firmicutes	Clostridia	Clostridiales	Lachnospiraceae	Anaerostipes	Anaerostipes 33518
33518e48b174ac428cb7be1a216c6c6e	T88-20-24	0	15	Sensitive	Cd20	24	1	Bacteria	Firmicutes	Clostridia	Clostridiales	Lachnospiraceae	Anaerostipes	Anaerostipes 33518
33518e48b174ac428cb7be1a216c6c6e	T89-20-24	0	15	Sensitive	Cd20	24	2	Bacteria	Firmicutes	Clostridia	Clostridiales	Lachnospiraceae	Anaerostipes	Anaerostipes 33518
33518e48b174ac428cb7be1a216c6c6e	T82-20-24	0	13	Sensitive	Cd20	24	1	Bacteria	Firmicutes	Clostridia	Clostridiales	Lachnospiraceae	Anaerostipes	Anaerostipes 33518
33518e48b174ac428cb7be1a216c6c6e	T86-20-24	0	14	Sensitive	Cd20	24	2	Bacteria	Firmicutes	Clostridia	Clostridiales	Lachnospiraceae	Anaerostipes	Anaerostipes 33518
33518e48b174ac428cb7be1a216c6c6e	T85-20-24	0	14	Sensitive	Cd20	24	1	Bacteria	Firmicutes	Clostridia	Clostridiales	Lachnospiraceae	Anaerostipes	Anaerostipes 33518
33518e48b174ac428cb7be1a216c6c6e	T83-20-24	0	13	Sensitive	Cd20	24	2	Bacteria	Firmicutes	Clostridia	Clostridiales	Lachnospiraceae	Anaerostipes	Anaerostipes 33518
33518e48b174ac428cb7be1a216c6c6e	T84-20-24	0	13	Sensitive	Cd20	24	3	Bacteria	Firmicutes	Clostridia	Clostridiales	Lachnospiraceae	Anaerostipes	Anaerostipes 33518
3564e19996cddb482346e39c159d9045	T55-0-0	0	10	Sensitive	Baseline	0	1	Bacteria	Firmicutes	Clostridia	Clostridiales	Lachnospiraceae	Anaerostipes	Anaerostipes 3564e
3564e19996cddb482346e39c159d9045	T73-0-0	0	13	Sensitive	Baseline	0	1	Bacteria	Firmicutes	Clostridia	Clostridiales	Lachnospiraceae	Anaerostipes	Anaerostipes 3564e
3564e19996cddb482346e39c159d9045	T78-0-24	0	14	Sensitive	Cd0	24	3	Bacteria	Firmicutes	Clostridia	Clostridiales	Lachnospiraceae	Anaerostipes	Anaerostipes 3564e
3564e19996cddb482346e39c159d9045	T78-0-0	0	14	Sensitive	Baseline	0	3	Bacteria	Firmicutes	Clostridia	Clostridiales	Lachnospiraceae	Anaerostipes	Anaerostipes 3564e
3564e19996cddb482346e39c159d9045	T77-0-24	0	14	Sensitive	Cd0	24	2	Bacteria	Firmicutes	Clostridia	Clostridiales	Lachnospiraceae	Anaerostipes	Anaerostipes 3564e
3564e19996cddb482346e39c159d9045	T62-0-0	0	12	Resilient	Baseline	0	2	Bacteria	Firmicutes	Clostridia	Clostridiales	Lachnospiraceae	Anaerostipes	Anaerostipes 3564e
3564e19996cddb482346e39c159d9045	T79-0-24	0	15	Sensitive	Cd0	24	1	Bacteria	Firmicutes	Clostridia	Clostridiales	Lachnospiraceae	Anaerostipes	Anaerostipes 3564e
3564e19996cddb482346e39c159d9045	T5-0-0	0	2	Resilient	Baseline	0	2	Bacteria	Firmicutes	Clostridia	Clostridiales	Lachnospiraceae	Anaerostipes	Anaerostipes 3564e
3564e19996cddb482346e39c159d9045	T89-20-24	0	15	Sensitive	Cd20	24	2	Bacteria	Firmicutes	Clostridia	Clostridiales	Lachnospiraceae	Anaerostipes	Anaerostipes 3564e
3564e19996cddb482346e39c159d9045	T90-20-24	0	15	Sensitive	Cd20	24	3	Bacteria	Firmicutes	Clostridia	Clostridiales	Lachnospiraceae	Anaerostipes	Anaerostipes 3564e
3564e19996cddb482346e39c159d9045	T63-0-24	0	12	Resilient	Cd0	24	3	Bacteria	Firmicutes	Clostridia	Clostridiales	Lachnospiraceae	Anaerostipes	Anaerostipes 3564e
3564e19996cddb482346e39c159d9045	T74-0-24	0	13	Sensitive	Cd0	24	2	Bacteria	Firmicutes	Clostridia	Clostridiales	Lachnospiraceae	Anaerostipes	Anaerostipes 3564e
3564e19996cddb482346e39c159d9045	T77-0-0	0	14	Sensitive	Baseline	0	2	Bacteria	Firmicutes	Clostridia	Clostridiales	Lachnospiraceae	Anaerostipes	Anaerostipes 3564e
3564e19996cddb482346e39c159d9045	T79-0-0	0	15	Sensitive	Baseline	0	1	Bacteria	Firmicutes	Clostridia	Clostridiales	Lachnospiraceae	Anaerostipes	Anaerostipes 3564e
3564e19996cddb482346e39c159d9045	T75-0-0	0	13	Sensitive	Baseline	0	3	Bacteria	Firmicutes	Clostridia	Clostridiales	Lachnospiraceae	Anaerostipes	Anaerostipes 3564e
3564e19996cddb482346e39c159d9045	T76-0-24	0	14	Sensitive	Cd0	24	1	Bacteria	Firmicutes	Clostridia	Clostridiales	Lachnospiraceae	Anaerostipes	Anaerostipes 3564e
3564e19996cddb482346e39c159d9045	T3-0-24	0	1	Resilient	Cd0	24	3	Bacteria	Firmicutes	Clostridia	Clostridiales	Lachnospiraceae	Anaerostipes	Anaerostipes 3564e
3564e19996cddb482346e39c159d9045	T6-0-0	0	2	Resilient	Baseline	0	3	Bacteria	Firmicutes	Clostridia	Clostridiales	Lachnospiraceae	Anaerostipes	Anaerostipes 3564e
3564e19996cddb482346e39c159d9045	T74-0-0	0	13	Sensitive	Baseline	0	2	Bacteria	Firmicutes	Clostridia	Clostridiales	Lachnospiraceae	Anaerostipes	Anaerostipes 3564e
3564e19996cddb482346e39c159d9045	T76-0-0	0	14	Sensitive	Baseline	0	1	Bacteria	Firmicutes	Clostridia	Clostridiales	Lachnospiraceae	Anaerostipes	Anaerostipes 3564e
3564e19996cddb482346e39c159d9045	T80-0-0	0	15	Sensitive	Baseline	0	2	Bacteria	Firmicutes	Clostridia	Clostridiales	Lachnospiraceae	Anaerostipes	Anaerostipes 3564e
3564e19996cddb482346e39c159d9045	T19-0-0	0	4	Resilient	Baseline	0	1	Bacteria	Firmicutes	Clostridia	Clostridiales	Lachnospiraceae	Anaerostipes	Anaerostipes 3564e
3564e19996cddb482346e39c159d9045	T64-20-24	0	10	Sensitive	Cd20	24	1	Bacteria	Firmicutes	Clostridia	Clostridiales	Lachnospiraceae	Anaerostipes	Anaerostipes 3564e
3564e19996cddb482346e39c159d9045	T1-0-0	0	1	Resilient	Baseline	0	1	Bacteria	Firmicutes	Clostridia	Clostridiales	Lachnospiraceae	Anaerostipes	Anaerostipes 3564e
3564e19996cddb482346e39c159d9045	T21-0-0	0	4	Resilient	Baseline	0	3	Bacteria	Firmicutes	Clostridia	Clostridiales	Lachnospiraceae	Anaerostipes	Anaerostipes 3564e
3564e19996cddb482346e39c159d9045	T80-0-24	0	15	Sensitive	Cd0	24	2	Bacteria	Firmicutes	Clostridia	Clostridiales	Lachnospiraceae	Anaerostipes	Anaerostipes 3564e
3564e19996cddb482346e39c159d9045	T33-20-24	0	5	Sensitive	Cd20	24	3	Bacteria	Firmicutes	Clostridia	Clostridiales	Lachnospiraceae	Anaerostipes	Anaerostipes 3564e
3564e19996cddb482346e39c159d9045	T73-0-24	0	13	Sensitive	Cd0	24	1	Bacteria	Firmicutes	Clostridia	Clostridiales	Lachnospiraceae	Anaerostipes	Anaerostipes 3564e
3564e19996cddb482346e39c159d9045	T20-0-0	0	4	Resilient	Baseline	0	2	Bacteria	Firmicutes	Clostridia	Clostridiales	Lachnospiraceae	Anaerostipes	Anaerostipes 3564e
3564e19996cddb482346e39c159d9045	T88-20-24	0	15	Sensitive	Cd20	24	1	Bacteria	Firmicutes	Clostridia	Clostridiales	Lachnospiraceae	Anaerostipes	Anaerostipes 3564e
3564e19996cddb482346e39c159d9045	T70-20-24	0	12	Resilient	Cd20	24	1	Bacteria	Firmicutes	Clostridia	Clostridiales	Lachnospiraceae	Anaerostipes	Anaerostipes 3564e
3564e19996cddb482346e39c159d9045	T72-20-24	0	12	Resilient	Cd20	24	3	Bacteria	Firmicutes	Clostridia	Clostridiales	Lachnospiraceae	Anaerostipes	Anaerostipes 3564e
3564e19996cddb482346e39c159d9045	T56-0-0	0	10	Sensitive	Baseline	0	2	Bacteria	Firmicutes	Clostridia	Clostridiales	Lachnospiraceae	Anaerostipes	Anaerostipes 3564e
3564e19996cddb482346e39c159d9045	T57-0-24	0	10	Sensitive	Cd0	24	3	Bacteria	Firmicutes	Clostridia	Clostridiales	Lachnospiraceae	Anaerostipes	Anaerostipes 3564e
3564e19996cddb482346e39c159d9045	T83-20-24	0	13	Sensitive	Cd20	24	2	Bacteria	Firmicutes	Clostridia	Clostridiales	Lachnospiraceae	Anaerostipes	Anaerostipes 3564e
3564e19996cddb482346e39c159d9045	T75-0-24	0	13	Sensitive	Cd0	24	3	Bacteria	Firmicutes	Clostridia	Clostridiales	Lachnospiraceae	Anaerostipes	Anaerostipes 3564e
3564e19996cddb482346e39c159d9045	T59-0-0	0	11	Resilient	Baseline	0	2	Bacteria	Firmicutes	Clostridia	Clostridiales	Lachnospiraceae	Anaerostipes	Anaerostipes 3564e
3564e19996cddb482346e39c159d9045	T6-0-24	0	2	Resilient	Cd0	24	3	Bacteria	Firmicutes	Clostridia	Clostridiales	Lachnospiraceae	Anaerostipes	Anaerostipes 3564e
3564e19996cddb482346e39c159d9045	T62-0-24	0	12	Resilient	Cd0	24	2	Bacteria	Firmicutes	Clostridia	Clostridiales	Lachnospiraceae	Anaerostipes	Anaerostipes 3564e
3564e19996cddb482346e39c159d9045	T56-0-24	0	10	Sensitive	Cd0	24	2	Bacteria	Firmicutes	Clostridia	Clostridiales	Lachnospiraceae	Anaerostipes	Anaerostipes 3564e
3564e19996cddb482346e39c159d9045	T23-0-0	0	5	Sensitive	Baseline	0	2	Bacteria	Firmicutes	Clostridia	Clostridiales	Lachnospiraceae	Anaerostipes	Anaerostipes 3564e
3564e19996cddb482346e39c159d9045	T24-0-0	0	5	Sensitive	Baseline	0	3	Bacteria	Firmicutes	Clostridia	Clostridiales	Lachnospiraceae	Anaerostipes	Anaerostipes 3564e
3564e19996cddb482346e39c159d9045	T71-20-24	0	12	Resilient	Cd20	24	2	Bacteria	Firmicutes	Clostridia	Clostridiales	Lachnospiraceae	Anaerostipes	Anaerostipes 3564e
3564e19996cddb482346e39c159d9045	T65-20-24	0	10	Sensitive	Cd20	24	2	Bacteria	Firmicutes	Clostridia	Clostridiales	Lachnospiraceae	Anaerostipes	Anaerostipes 3564e
3564e19996cddb482346e39c159d9045	T85-20-24	0	14	Sensitive	Cd20	24	1	Bacteria	Firmicutes	Clostridia	Clostridiales	Lachnospiraceae	Anaerostipes	Anaerostipes 3564e
3564e19996cddb482346e39c159d9045	T61-0-0	0	12	Resilient	Baseline	0	1	Bacteria	Firmicutes	Clostridia	Clostridiales	Lachnospiraceae	Anaerostipes	Anaerostipes 3564e
3564e19996cddb482346e39c159d9045	T2-0-0	0	1	Resilient	Baseline	0	2	Bacteria	Firmicutes	Clostridia	Clostridiales	Lachnospiraceae	Anaerostipes	Anaerostipes 3564e
3564e19996cddb482346e39c159d9045	T97-0-0	0	18	Resilient	Baseline	0	1	Bacteria	Firmicutes	Clostridia	Clostridiales	Lachnospiraceae	Anaerostipes	Anaerostipes 3564e
3564e19996cddb482346e39c159d9045	T63-0-0	0	12	Resilient	Baseline	0	3	Bacteria	Firmicutes	Clostridia	Clostridiales	Lachnospiraceae	Anaerostipes	Anaerostipes 3564e
3564e19996cddb482346e39c159d9045	T66-20-24	0	10	Sensitive	Cd20	24	3	Bacteria	Firmicutes	Clostridia	Clostridiales	Lachnospiraceae	Anaerostipes	Anaerostipes 3564e
3564e19996cddb482346e39c159d9045	T86-20-24	0	14	Sensitive	Cd20	24	2	Bacteria	Firmicutes	Clostridia	Clostridiales	Lachnospiraceae	Anaerostipes	Anaerostipes 3564e
3564e19996cddb482346e39c159d9045	T99-0-0	0	18	Resilient	Baseline	0	3	Bacteria	Firmicutes	Clostridia	Clostridiales	Lachnospiraceae	Anaerostipes	Anaerostipes 3564e
3564e19996cddb482346e39c159d9045	T4-0-24	0	2	Resilient	Cd0	24	1	Bacteria	Firmicutes	Clostridia	Clostridiales	Lachnospiraceae	Anaerostipes	Anaerostipes 3564e
3564e19996cddb482346e39c159d9045	T81-0-24	0	15	Sensitive	Cd0	24	3	Bacteria	Firmicutes	Clostridia	Clostridiales	Lachnospiraceae	Anaerostipes	Anaerostipes 3564e
3564e19996cddb482346e39c159d9045	T2-0-24	0	1	Resilient	Cd0	24	2	Bacteria	Firmicutes	Clostridia	Clostridiales	Lachnospiraceae	Anaerostipes	Anaerostipes 3564e
3564e19996cddb482346e39c159d9045	T3-0-0	0	1	Resilient	Baseline	0	3	Bacteria	Firmicutes	Clostridia	Clostridiales	Lachnospiraceae	Anaerostipes	Anaerostipes 3564e
3564e19996cddb482346e39c159d9045	T87-20-24	0	14	Sensitive	Cd20	24	3	Bacteria	Firmicutes	Clostridia	Clostridiales	Lachnospiraceae	Anaerostipes	Anaerostipes 3564e
3564e19996cddb482346e39c159d9045	T57-0-0	0	10	Sensitive	Baseline	0	3	Bacteria	Firmicutes	Clostridia	Clostridiales	Lachnospiraceae	Anaerostipes	Anaerostipes 3564e
3564e19996cddb482346e39c159d9045	T81-0-0	0	15	Sensitive	Baseline	0	3	Bacteria	Firmicutes	Clostridia	Clostridiales	Lachnospiraceae	Anaerostipes	Anaerostipes 3564e
3564e19996cddb482346e39c159d9045	T82-20-24	0	13	Sensitive	Cd20	24	1	Bacteria	Firmicutes	Clostridia	Clostridiales	Lachnospiraceae	Anaerostipes	Anaerostipes 3564e
3564e19996cddb482346e39c159d9045	T22-0-0	0	5	Sensitive	Baseline	0	1	Bacteria	Firmicutes	Clostridia	Clostridiales	Lachnospiraceae	Anaerostipes	Anaerostipes 3564e
3564e19996cddb482346e39c159d9045	T4-0-0	0	2	Resilient	Baseline	0	1	Bacteria	Firmicutes	Clostridia	Clostridiales	Lachnospiraceae	Anaerostipes	Anaerostipes 3564e
3564e19996cddb482346e39c159d9045	T98-0-0	0	18	Resilient	Baseline	0	2	Bacteria	Firmicutes	Clostridia	Clostridiales	Lachnospiraceae	Anaerostipes	Anaerostipes 3564e
3564e19996cddb482346e39c159d9045	T84-20-24	0	13	Sensitive	Cd20	24	3	Bacteria	Firmicutes	Clostridia	Clostridiales	Lachnospiraceae	Anaerostipes	Anaerostipes 3564e
d380b9ae91e3875a70ff329e4889cb72	T10-20-24	0	1	Resilient	Cd20	24	1	Bacteria	Firmicutes	Clostridia	Clostridiales	Lachnospiraceae	Anaerostipes	Anaerostipes d380b
d380b9ae91e3875a70ff329e4889cb72	T77-0-0	0	14	Sensitive	Baseline	0	2	Bacteria	Firmicutes	Clostridia	Clostridiales	Lachnospiraceae	Anaerostipes	Anaerostipes d380b
d380b9ae91e3875a70ff329e4889cb72	T70-20-24	0	12	Resilient	Cd20	24	1	Bacteria	Firmicutes	Clostridia	Clostridiales	Lachnospiraceae	Anaerostipes	Anaerostipes d380b
d380b9ae91e3875a70ff329e4889cb72	T23-0-0	0	5	Sensitive	Baseline	0	2	Bacteria	Firmicutes	Clostridia	Clostridiales	Lachnospiraceae	Anaerostipes	Anaerostipes d380b
d380b9ae91e3875a70ff329e4889cb72	T81-0-0	0	15	Sensitive	Baseline	0	3	Bacteria	Firmicutes	Clostridia	Clostridiales	Lachnospiraceae	Anaerostipes	Anaerostipes d380b
d380b9ae91e3875a70ff329e4889cb72	T5-0-24	0	2	Resilient	Cd0	24	2	Bacteria	Firmicutes	Clostridia	Clostridiales	Lachnospiraceae	Anaerostipes	Anaerostipes d380b
d380b9ae91e3875a70ff329e4889cb72	T56-0-0	0	10	Sensitive	Baseline	0	2	Bacteria	Firmicutes	Clostridia	Clostridiales	Lachnospiraceae	Anaerostipes	Anaerostipes d380b
d380b9ae91e3875a70ff329e4889cb72	T5-0-0	0	2	Resilient	Baseline	0	2	Bacteria	Firmicutes	Clostridia	Clostridiales	Lachnospiraceae	Anaerostipes	Anaerostipes d380b
d380b9ae91e3875a70ff329e4889cb72	T11-20-24	0	1	Resilient	Cd20	24	2	Bacteria	Firmicutes	Clostridia	Clostridiales	Lachnospiraceae	Anaerostipes	Anaerostipes d380b
d380b9ae91e3875a70ff329e4889cb72	T81-0-24	0	15	Sensitive	Cd0	24	3	Bacteria	Firmicutes	Clostridia	Clostridiales	Lachnospiraceae	Anaerostipes	Anaerostipes d380b
d380b9ae91e3875a70ff329e4889cb72	T90-20-24	0	15	Sensitive	Cd20	24	3	Bacteria	Firmicutes	Clostridia	Clostridiales	Lachnospiraceae	Anaerostipes	Anaerostipes d380b
d380b9ae91e3875a70ff329e4889cb72	T2-0-24	0	1	Resilient	Cd0	24	2	Bacteria	Firmicutes	Clostridia	Clostridiales	Lachnospiraceae	Anaerostipes	Anaerostipes d380b
d380b9ae91e3875a70ff329e4889cb72	T79-0-24	0	15	Sensitive	Cd0	24	1	Bacteria	Firmicutes	Clostridia	Clostridiales	Lachnospiraceae	Anaerostipes	Anaerostipes d380b
d380b9ae91e3875a70ff329e4889cb72	T74-0-24	0	13	Sensitive	Cd0	24	2	Bacteria	Firmicutes	Clostridia	Clostridiales	Lachnospiraceae	Anaerostipes	Anaerostipes d380b
d380b9ae91e3875a70ff329e4889cb72	T61-0-0	0	12	Resilient	Baseline	0	1	Bacteria	Firmicutes	Clostridia	Clostridiales	Lachnospiraceae	Anaerostipes	Anaerostipes d380b
d380b9ae91e3875a70ff329e4889cb72	T6-0-24	0	2	Resilient	Cd0	24	3	Bacteria	Firmicutes	Clostridia	Clostridiales	Lachnospiraceae	Anaerostipes	Anaerostipes d380b
d380b9ae91e3875a70ff329e4889cb72	T80-0-24	0	15	Sensitive	Cd0	24	2	Bacteria	Firmicutes	Clostridia	Clostridiales	Lachnospiraceae	Anaerostipes	Anaerostipes d380b
d380b9ae91e3875a70ff329e4889cb72	T71-20-24	0	12	Resilient	Cd20	24	2	Bacteria	Firmicutes	Clostridia	Clostridiales	Lachnospiraceae	Anaerostipes	Anaerostipes d380b
d380b9ae91e3875a70ff329e4889cb72	T55-0-0	0	10	Sensitive	Baseline	0	1	Bacteria	Firmicutes	Clostridia	Clostridiales	Lachnospiraceae	Anaerostipes	Anaerostipes d380b
d380b9ae91e3875a70ff329e4889cb72	T79-0-0	0	15	Sensitive	Baseline	0	1	Bacteria	Firmicutes	Clostridia	Clostridiales	Lachnospiraceae	Anaerostipes	Anaerostipes d380b
d380b9ae91e3875a70ff329e4889cb72	T20-0-0	0	4	Resilient	Baseline	0	2	Bacteria	Firmicutes	Clostridia	Clostridiales	Lachnospiraceae	Anaerostipes	Anaerostipes d380b
d380b9ae91e3875a70ff329e4889cb72	T6-0-0	0	2	Resilient	Baseline	0	3	Bacteria	Firmicutes	Clostridia	Clostridiales	Lachnospiraceae	Anaerostipes	Anaerostipes d380b
d380b9ae91e3875a70ff329e4889cb72	T62-0-0	0	12	Resilient	Baseline	0	2	Bacteria	Firmicutes	Clostridia	Clostridiales	Lachnospiraceae	Anaerostipes	Anaerostipes d380b
d380b9ae91e3875a70ff329e4889cb72	T2-0-0	0	1	Resilient	Baseline	0	2	Bacteria	Firmicutes	Clostridia	Clostridiales	Lachnospiraceae	Anaerostipes	Anaerostipes d380b
d380b9ae91e3875a70ff329e4889cb72	T74-0-0	0	13	Sensitive	Baseline	0	2	Bacteria	Firmicutes	Clostridia	Clostridiales	Lachnospiraceae	Anaerostipes	Anaerostipes d380b
d380b9ae91e3875a70ff329e4889cb72	T57-0-24	0	10	Sensitive	Cd0	24	3	Bacteria	Firmicutes	Clostridia	Clostridiales	Lachnospiraceae	Anaerostipes	Anaerostipes d380b
d380b9ae91e3875a70ff329e4889cb72	T80-0-0	0	15	Sensitive	Baseline	0	2	Bacteria	Firmicutes	Clostridia	Clostridiales	Lachnospiraceae	Anaerostipes	Anaerostipes d380b
d380b9ae91e3875a70ff329e4889cb72	T12-20-24	0	1	Resilient	Cd20	24	3	Bacteria	Firmicutes	Clostridia	Clostridiales	Lachnospiraceae	Anaerostipes	Anaerostipes d380b
d380b9ae91e3875a70ff329e4889cb72	T73-0-0	0	13	Sensitive	Baseline	0	1	Bacteria	Firmicutes	Clostridia	Clostridiales	Lachnospiraceae	Anaerostipes	Anaerostipes d380b
d380b9ae91e3875a70ff329e4889cb72	T56-0-24	0	10	Sensitive	Cd0	24	2	Bacteria	Firmicutes	Clostridia	Clostridiales	Lachnospiraceae	Anaerostipes	Anaerostipes d380b
d380b9ae91e3875a70ff329e4889cb72	T33-20-24	0	5	Sensitive	Cd20	24	3	Bacteria	Firmicutes	Clostridia	Clostridiales	Lachnospiraceae	Anaerostipes	Anaerostipes d380b
d380b9ae91e3875a70ff329e4889cb72	T1-0-0	0	1	Resilient	Baseline	0	1	Bacteria	Firmicutes	Clostridia	Clostridiales	Lachnospiraceae	Anaerostipes	Anaerostipes d380b
d380b9ae91e3875a70ff329e4889cb72	T82-20-24	0	13	Sensitive	Cd20	24	1	Bacteria	Firmicutes	Clostridia	Clostridiales	Lachnospiraceae	Anaerostipes	Anaerostipes d380b
d380b9ae91e3875a70ff329e4889cb72	T73-0-24	0	13	Sensitive	Cd0	24	1	Bacteria	Firmicutes	Clostridia	Clostridiales	Lachnospiraceae	Anaerostipes	Anaerostipes d380b
d380b9ae91e3875a70ff329e4889cb72	T65-20-24	0	10	Sensitive	Cd20	24	2	Bacteria	Firmicutes	Clostridia	Clostridiales	Lachnospiraceae	Anaerostipes	Anaerostipes d380b
d380b9ae91e3875a70ff329e4889cb72	T75-0-0	0	13	Sensitive	Baseline	0	3	Bacteria	Firmicutes	Clostridia	Clostridiales	Lachnospiraceae	Anaerostipes	Anaerostipes d380b
d380b9ae91e3875a70ff329e4889cb72	T1-0-24	0	1	Resilient	Cd0	24	1	Bacteria	Firmicutes	Clostridia	Clostridiales	Lachnospiraceae	Anaerostipes	Anaerostipes d380b
d380b9ae91e3875a70ff329e4889cb72	T24-0-0	0	5	Sensitive	Baseline	0	3	Bacteria	Firmicutes	Clostridia	Clostridiales	Lachnospiraceae	Anaerostipes	Anaerostipes d380b
d380b9ae91e3875a70ff329e4889cb72	T78-0-0	0	14	Sensitive	Baseline	0	3	Bacteria	Firmicutes	Clostridia	Clostridiales	Lachnospiraceae	Anaerostipes	Anaerostipes d380b
d380b9ae91e3875a70ff329e4889cb72	T83-20-24	0	13	Sensitive	Cd20	24	2	Bacteria	Firmicutes	Clostridia	Clostridiales	Lachnospiraceae	Anaerostipes	Anaerostipes d380b
d380b9ae91e3875a70ff329e4889cb72	T97-0-0	0	18	Resilient	Baseline	0	1	Bacteria	Firmicutes	Clostridia	Clostridiales	Lachnospiraceae	Anaerostipes	Anaerostipes d380b
d380b9ae91e3875a70ff329e4889cb72	T58-0-0	0	11	Resilient	Baseline	0	1	Bacteria	Firmicutes	Clostridia	Clostridiales	Lachnospiraceae	Anaerostipes	Anaerostipes d380b
d380b9ae91e3875a70ff329e4889cb72	T75-0-24	0	13	Sensitive	Cd0	24	3	Bacteria	Firmicutes	Clostridia	Clostridiales	Lachnospiraceae	Anaerostipes	Anaerostipes d380b
d380b9ae91e3875a70ff329e4889cb72	T22-0-0	0	5	Sensitive	Baseline	0	1	Bacteria	Firmicutes	Clostridia	Clostridiales	Lachnospiraceae	Anaerostipes	Anaerostipes d380b
d380b9ae91e3875a70ff329e4889cb72	T89-20-24	0	15	Sensitive	Cd20	24	2	Bacteria	Firmicutes	Clostridia	Clostridiales	Lachnospiraceae	Anaerostipes	Anaerostipes d380b
d380b9ae91e3875a70ff329e4889cb72	T60-0-0	0	11	Resilient	Baseline	0	3	Bacteria	Firmicutes	Clostridia	Clostridiales	Lachnospiraceae	Anaerostipes	Anaerostipes d380b
d380b9ae91e3875a70ff329e4889cb72	T99-0-0	0	18	Resilient	Baseline	0	3	Bacteria	Firmicutes	Clostridia	Clostridiales	Lachnospiraceae	Anaerostipes	Anaerostipes d380b
d380b9ae91e3875a70ff329e4889cb72	T21-0-0	0	4	Resilient	Baseline	0	3	Bacteria	Firmicutes	Clostridia	Clostridiales	Lachnospiraceae	Anaerostipes	Anaerostipes d380b
d380b9ae91e3875a70ff329e4889cb72	T3-0-24	0	1	Resilient	Cd0	24	3	Bacteria	Firmicutes	Clostridia	Clostridiales	Lachnospiraceae	Anaerostipes	Anaerostipes d380b
d380b9ae91e3875a70ff329e4889cb72	T61-0-24	0	12	Resilient	Cd0	24	1	Bacteria	Firmicutes	Clostridia	Clostridiales	Lachnospiraceae	Anaerostipes	Anaerostipes d380b
d380b9ae91e3875a70ff329e4889cb72	T57-0-0	0	10	Sensitive	Baseline	0	3	Bacteria	Firmicutes	Clostridia	Clostridiales	Lachnospiraceae	Anaerostipes	Anaerostipes d380b
d380b9ae91e3875a70ff329e4889cb72	T63-0-24	0	12	Resilient	Cd0	24	3	Bacteria	Firmicutes	Clostridia	Clostridiales	Lachnospiraceae	Anaerostipes	Anaerostipes d380b
d380b9ae91e3875a70ff329e4889cb72	T59-0-0	0	11	Resilient	Baseline	0	2	Bacteria	Firmicutes	Clostridia	Clostridiales	Lachnospiraceae	Anaerostipes	Anaerostipes d380b
d380b9ae91e3875a70ff329e4889cb72	T88-20-24	0	15	Sensitive	Cd20	24	1	Bacteria	Firmicutes	Clostridia	Clostridiales	Lachnospiraceae	Anaerostipes	Anaerostipes d380b
d380b9ae91e3875a70ff329e4889cb72	T4-0-0	0	2	Resilient	Baseline	0	1	Bacteria	Firmicutes	Clostridia	Clostridiales	Lachnospiraceae	Anaerostipes	Anaerostipes d380b
d380b9ae91e3875a70ff329e4889cb72	T63-0-0	0	12	Resilient	Baseline	0	3	Bacteria	Firmicutes	Clostridia	Clostridiales	Lachnospiraceae	Anaerostipes	Anaerostipes d380b
d380b9ae91e3875a70ff329e4889cb72	T72-20-24	0	12	Resilient	Cd20	24	3	Bacteria	Firmicutes	Clostridia	Clostridiales	Lachnospiraceae	Anaerostipes	Anaerostipes d380b
d380b9ae91e3875a70ff329e4889cb72	T4-0-24	0	2	Resilient	Cd0	24	1	Bacteria	Firmicutes	Clostridia	Clostridiales	Lachnospiraceae	Anaerostipes	Anaerostipes d380b
d380b9ae91e3875a70ff329e4889cb72	T84-20-24	0	13	Sensitive	Cd20	24	3	Bacteria	Firmicutes	Clostridia	Clostridiales	Lachnospiraceae	Anaerostipes	Anaerostipes d380b
d380b9ae91e3875a70ff329e4889cb72	T19-0-0	0	4	Resilient	Baseline	0	1	Bacteria	Firmicutes	Clostridia	Clostridiales	Lachnospiraceae	Anaerostipes	Anaerostipes d380b
d380b9ae91e3875a70ff329e4889cb72	T62-0-24	0	12	Resilient	Cd0	24	2	Bacteria	Firmicutes	Clostridia	Clostridiales	Lachnospiraceae	Anaerostipes	Anaerostipes d380b
d380b9ae91e3875a70ff329e4889cb72	T98-0-0	0	18	Resilient	Baseline	0	2	Bacteria	Firmicutes	Clostridia	Clostridiales	Lachnospiraceae	Anaerostipes	Anaerostipes d380b
d380b9ae91e3875a70ff329e4889cb72	T3-0-0	0	1	Resilient	Baseline	0	3	Bacteria	Firmicutes	Clostridia	Clostridiales	Lachnospiraceae	Anaerostipes	Anaerostipes d380b
d380b9ae91e3875a70ff329e4889cb72	T64-20-24	0	10	Sensitive	Cd20	24	1	Bacteria	Firmicutes	Clostridia	Clostridiales	Lachnospiraceae	Anaerostipes	Anaerostipes d380b
d380b9ae91e3875a70ff329e4889cb72	T66-20-24	0	10	Sensitive	Cd20	24	3	Bacteria	Firmicutes	Clostridia	Clostridiales	Lachnospiraceae	Anaerostipes	Anaerostipes d380b

[truncated: 8 more sheets: Fig 7, Fig 8 points, Fig 8 segments, Fig 9A, Fig 9B, Fig 9C, Fig 10, Table 1]
